# Supplementary material for: A new thinking: deciphering the aberrance and clinical implication of copper-death signatures in clear cell renal cell carcinoma
Source: Cell Biosci. 2022 Dec 29;12:209. doi: 10.1186/s13578-022-00948-7 (PMC9801655; doi:10.1186/s13578-022-00948-7)
Supplement: Supplementary file 2 — Additional file 2: Table S1. List of copper-induced cell death-related genes. Table S2. Clinicopathological features of different subtypes in ccRCC. [file 13578_2022_948_MOESM2_ESM.xlsx]

## Sheet: Sheet1
Table S1: List of copper induced cell death-related genes.
Positive genes	LIAS
	LIPT1
	DLD
	DLAT
	PDHA1
	PDHB
	FDX1
Negative genes	MTF1
	GLS
	CDKN2A

## Sheet: Sheet2
Table S2: Clinicopathological features of different subtypes in ccRCC.
	CPCS1	CPCS2	p-value
	N=319	N=187
T:			<0.001
T1	189 (59.2%)	71 (38.0%)
T2	39 (12.2%)	28 (15.0%)
T3	85 (26.6%)	83 (44.4%)
T4	6 (1.88%)	5 (2.67%)
N:			0.648
N1	8 (4.62%)	7 (6.67%)
NX	165 (95.4%)	98 (93.3%)
M:			0.729
M1	38 (77.6%)	37 (72.5%)
MX	11 (22.4%)	14 (27.5%)
grade:			<0.001
G1	9 (2.82%)	3 (1.60%)
G2	155 (48.6%)	62 (33.2%)
G3	118 (37.0%)	83 (44.4%)
G4	32 (10.0%)	39 (20.9%)
GX	5 (1.57%)	0 (0.00%)
stage:			<0.001
i	186 (58.3%)	68 (36.4%)
ii	33 (10.3%)	22 (11.8%)
iii	61 (19.1%)	56 (29.9%)
iv	39 (12.2%)	41 (21.9%)
sex:			0.067
female	119 (37.3%)	54 (28.9%)
male	200 (62.7%)	133 (71.1%)
age	60.3 (12.4)	60.4 (12.0)	0.921
OS:			<0.001
0	238 (74.6%)	99 (52.9%)
1	81 (25.4%)	88 (47.1%)
OS.time	1501 (1003)	1241 (900)	0.003
PFI:			<0.001
0	251 (78.7%)	98 (52.4%)
1	68 (21.3%)	89 (47.6%)
PFI.time	1334 (981)	998 (832)	<0.001
