# Supplementary material for: A new thinking: deciphering the aberrance and clinical implication of copper-death signatures in clear cell renal cell carcinoma
Source: Cell Biosci. 2022 Dec 29;12:209. doi: 10.1186/s13578-022-00948-7 (PMC9801655; doi:10.1186/s13578-022-00948-7)
Supplement: Supplementary file 3 — Additional file 3: Table S3. Recurrent amplification and deletion regions in the two subtypes calculated by GISTIC2.0. [file 13578_2022_948_MOESM3_ESM.xlsx]

## Sheet: Amplification regions in CPCS1
cytoband	5q35.2	5q31.3	5q15	5q33.2	5q23.2	5q21.3	5q15	1q32.1	14q13.1	7q34	5q21.1	5q22.1	5q23.1	1q21.3	15q26.1	7q31.31	9p24.1	5q14.3	7q36.1	3q23	9p24.1	7q21.13	5q23.1	3q27.2	7q36.3	5q14.3	8q21.2	17q25.3
q value	3.6514e-16	5.8007e-14	9.9478e-06	2.1055e-13	5.4868e-05	0.00021454	0.00014647	0.0093227	0.036557	0.044779	0.00063065	0.0084372	0.023177	0.070638	0.089444	0.09185	0.036557	0.029888	0.057233	0.10265	0.042085	0.12174	0.12681	0.14351	0.081742	0.06246	0.17362	0.22004
residual q value	1.3985e-09	8.4878e-05	0.00035401	0.0016088	0.0049428	0.0051308	0.0087373	0.0093227	0.036557	0.044779	0.067101	0.068213	0.070584	0.070638	0.089444	0.09185	0.092626	0.098824	0.099795	0.10265	0.10338	0.12174	0.14054	0.14351	0.14484	0.16049	0.17362	0.22004
wide peak boundaries	chr5:173282269-173310010	chr5:143902079-144119266	chr5:95930271-95939409	chr5:155523056-155549620	chr5:123756335-123821727	chr5:105921744-105962413	chr5:92565293-92919353	chr1:204852086-204883764	chr14:33966107-36935658	chr7:142554532-142768718	chr5:99085700-100814874	chr5:109957729-109964552	chr5:115231350-116748094	chr1:119984739-176181168	chr15:89614914-90454196	chr7:121030981-121075099	chr9:5037462-5097280	chr5:90139559-90214874	chr7:151579076-152161833	chr3:142678180-142712157	chr9:4959163-5024491	chr7:88419730-88432197	chr5:118786810-118806581	chr3:162684549-195078272	chr7:155179200-155610473	chr5:86888281-86904989	chr8:85498815-85828938	chr17:59853286-81195210
genes in wide peak	[CPEB4]	[KCTD16]	[CAST]	[SGCD]	[ZNF608]	[EFNA5]	NR2F1	NFASC	CFL2	EPHB6	hsa-mir-548p	TMEM232	AP3S1	hsa-mir-199a-2	hsa-mir-9-3	FAM3C	JAK2	GPR98	MLL3	PAQR9	JAK2	C7orf62	HSD17B4	hsa-mir-3137	EN2	[CCNH]	RALYL	hsa-mir-3186
							FLJ42709		NFKBIA	KEL	ST8SIA4		COMMD10	hsa-mir-1295	ANPEP				GALNT11			ZNF804B		hsa-mir-944	SHH			hsa-mir-1250
									PSMA6	TRPV6	FAM174A		SEMA6A	hsa-mir-3119-2	PLIN1				GALNTL5					hsa-mir-28	RBM33			hsa-mir-4316
									SRP54	TRPV5	LOC100133050		AQPEP	hsa-mir-557	POLG				FABP5P3					hsa-mir-1248	CNPY1			hsa-mir-636
									KIAA0391	OR6W1P			LOC644100	hsa-mir-1255b-2	RLBP1				LOC100128822					hsa-mir-1224				hsa-mir-635
									BAZ1A	OR9A2				hsa-mir-921	PEX11A									hsa-mir-569				hsa-mir-548d-2
									MBIP	C7orf34				hsa-mir-556	AP3S2									hsa-mir-551b				hsa-mir-634
									PPP2R3C	OR6V1				hsa-mir-4259	ABHD2									hsa-mir-720				hsa-mir-4315-2
									EAPP					hsa-mir-765	RHCG									hsa-mir-1263				hsa-mir-633
									SNX6					hsa-mir-9-1	FANCI									ACTL6A				AANAT
									NPAS3					hsa-mir-555	MESP1									AHSG				ACOX1
									BRMS1L					hsa-mir-92b	WDR93									BCHE				ACTG1
									INSM2					hsa-mir-4258	C15orf42									BCL6				BIRC5
									EGLN3					hsa-mir-190b	MESP2									AP2M1				APOH
									SPTSSA					hsa-mir-554	LOC254559									CLCN2				ARHGDIA
									RALGAPA1					hsa-mir-4257	LOC283761									CPN2				CACNG1
									IGBP1P1					hsa-mir-3118-3	C15orf38									CRYGS				CD7
									FAM177A1					hsa-mir-3118-2	KIF7									DGKG				CD79B
														hsa-mir-3118-1	MIR9-3									DVL3				CDK3
														ADAR	C15orf38-AP3S2									ECT2				CSH1
														ALDH9A1										EHHADH				CSH2
														APCS										EIF4A2				CSHL1
														APOA2										EIF4G1				CSNK1D
														FASLG										EPHB3				SLC25A10
														ARNT										ETV5				CYB561
														SERPINC1										MECOM				ACE
														ATP1A2										FGF12				DDX5
														ATP1A4										GHSR				ERN1
														ATP1B1										GP5				EVPL
														BCL9										HRG				BPTF
														BGLAP										HES1				FASN
														CASQ1										IL1RAP				FDXR
														CD1A										KNG1				FOXJ1
														CD1B										LPP				GAA
														CD1C										NDUFB5				GALK1
														CD1D										OPA1				GCGR
														CD1E										CLDN11				GH1
														CD247										SERPINI1				GH2
														CD5L										SERPINI2				UTS2R
														CD48										PIK3CA				GPS1
														CHRNB2										PLD1				GRB2
														CKS1B										POLR2H				GRIN2C
														CLK2										PRKCI				H3F3B
														COPA										MASP1				ICAM2
														CRABP2										PSMD2				ICT1
														CRP										RFC4				FOXK2
														CTSK										SNORA63				ITGB4
														CTSS										TRA2B				KCNJ2
														DPT										SI				KCNJ16
														ECM1										ST6GAL1				KPNA2
														EFNA1										SKIL				LGALS3BP
														EFNA3										SLC2A2				LLGL2
														EFNA4										SOX2				MAFG
														ENSA										SST				MAP3K3
														ETV3										TERC				NPTX1
														F5										THPO				P4HB
														FCER1A										SEC62				PDE6G
														FCER1G										FXR1				PECAM1
														FCGR1A										TP63				PRKAR1A
														FCGR1B										CHRD				PRKCA
														FCGR2A										TNFSF10				MAP2K6
														FCGR2B										EIF2B5				PRPSAP1
														FCGR3A										USP13				PSMC5
														FCGR3B										CLDN1				PSMD12
														FDPS										MAP3K13				PYCR1
														FLG										ADIPOQ				PCYT2
														FMO1										ECE2				RAC3
														FMO2										ABCC5				RFNG
														FMO3										ALG3				RPL38
														FMO4										KCNMB2				MRPL12
														FMO5										IGF2BP2				SCN4A
														DARC										CLDN16				SEC14L1
														GBA										PDCD10				SECTM1
														GBAP1										SLITRK3				SRSF2
														GJA5										NLGN1				SGSH
														GJA8										TNIK				SMARCD2
														HDGF										MCF2L2				SUMO2
														HMGCS2										ATP11B				SOX9
														HSD3B1										VPS8				SRP68
														HSPA6										ACAP2				SSTR2
														HSPA7										GPR160				TBCD
														IFI16										FETUB				TIMP2
														IL6R										LAMP3				TK1
														ILF2										KCNMB3				AXIN2
														INSRR										GOLIM4				CBX4
														IVL										ZNF639				DNAH17
														KCNJ9										PEX5L				RGS9
														KCNJ10										DNAJB11				GALR2
														KCNN3										DCUN1D1				SPHK1
														LMNA										KLHL24				SOCS3
														LMX1A										TBCCD1				SLC16A6
														LOR										LEPREL1				SLC16A5
														LY9										ABCF3				SLC16A3
														MCL1										LSG1				SYNGR2
														SMCP										PARL				HGS
														MEF2D										MFN1				CYTH1
														MGST3										YEATS2				SLC9A3R1
														MNDA										MYNN				COG1
														MPZ										EIF5A2				RECQL5
														MTX1										MCCC1				PGS1
														MUC1										HRASLS				AATK
														MYOC										MRPL47				KIAA0195
														NDUFS2										NCEH1				EIF4A3
														NHLH1										SLC7A14				MRC2
														NIT1										SENP2				HELZ
														NOTCH2										GNB4				MED13
														NPR1										RTP4				ALYREF
														NTRK1										MAGEF1				DCAF7
														DDR2										ZMAT3				ABCA10
														PBX1										FNDC3B				ABCA9
														PDZK1										ATP13A3				ABCA8
														PFDN2										TBL1XR1				BAIAP2
														PIGC										ZBBX				ATP5H
														PI4KB										LRRC31				ST6GALNAC2
														PKLR										MAP6D1				GNA13
														PRRX1										PHC3				2022-09-09
														POU2F1										SPATA16				CD300C
														PPOX										B3GNT5				RAB40B
														PRCC										ATP13A4				TLK2
														PRKAB2										ARPM1				POLG2
														PSMB4										MGC2889				CD300A
														PSMD4										KLHL6				TMC6
														PEX19										VWA5B2				DDX42
														RAB13										TMEM41A				ARSG
														RFX5										TMEM44				AZI1
														RGS4										EGFEM1P				GGA3
														RIT1										CAMK2N2				JMJD6
														RORC										RPL39L				EXOC7
														RPS27										DNAJC19				ABCA6
														RXRG										FAM131A				ABCA5
														S100A1										LRRC15				KCTD2
														S100A2										FAM43A				WBP2
														S100A3										TMEM207				CDC42EP4
														S100A4										RTP1				FSCN2
														S100A5										TTC14				NOL11
														S100A6										WDR49				TANC2
														S100A7										LRRC34				NAT9
														S100A8										MB21D2				PITPNC1
														S100A9										XXYLT1				NARF
														S100A10										CCDC50				CACNG5
														S100A11										PYDC2				CACNG4
														S100A12										HTR3C				SAP30BP
														S100A13										LIPH				NT5C
														XCL1										HTR3D				CDR2L
														SDHC										RPL22L1				MRPS7
														SELE										LOC253573				HN1
														SELL										NAALADL2				DCXR
														SELP										UTS2D				TACO1
														SHC1										HTR3E				AMZ2
														SLAMF1										C3orf70				ANAPC11
														UAP1										TPRG1				SIRT7
														SPRR1A										CCDC39				SDK2
														SPRR1B										LOC339926				FAM20A
														SPRR2A										LPP-AS2				TMEM104
														SPRR2B										LRRIQ4				C17orf80
														SPRR2C										SAMD7				CCDC40
														SPRR2D										LOC344887				WIPI1
														SPRR2E										RTP2				NPLOC4
														SPRR2F										OSTN				ST6GALNAC1
														SPRR2G										ATP13A5				TEX2
														SPRR3										SOX2-OT				GPRC5C
														SPTA1										TMEM212				WDR45L
														SSR2										FLJ46066				CCDC47
														XCL2										FLJ42393				CBX8
														VPS72										FLJ34208				MIF4GD
														THBS3										SNORD2				INTS2
														TCHH										SNORA4				CASKIN2
														TNR										LOC646168				RPTOR
														TOP1P1										C3orf65				BAHCC1
														TPM3										LOC647107				USP36
														CCT3										GMNC				RNF213
														TUFT1										LOC647323				TNRC6C
														TNFSF4										SNORA81				SLC25A19
														UCK2										SNORD66				UBE2O
														USF1										MIR551B				DUS1L
														DAP3										MIR569				FN3K
														HIST2H2AA3										MIR944				DNAI2
														HIST2H2AC										LOC100128023				SMURF2
														HIST2H2BE										LOC100128164				ENGASE
														HIST2H4A										LOC100131551				MRPL38
														PIP5K1A										LOC100131635				ASPSCR1
														TAGLN2										SNAR-I				CARD14
														ANXA9										MIR1224				MFSD11
														RGS5										MIR1248				C17orf62
														ITGA10										LOC100505687				ARMC7
														BLZF1										LOC100507391				CHMP6
														VAMP4										MIR4789				RHBDF2
														PEA15														FN3KRP
														B4GALT3														C17orf101
														ADAM15														ZNF750
														PEX11B														NUP85
														CREG1														MYO15B
														CD84														C17orf70
														SELENBP1														LIMD2
														TNFSF18														KCNH6
														MPZL1														TSPAN10
														SH2D2A														BRIP1
														TBX19														QRICH2
														FCGR2C														CBX2
														PRPF3														FAM104A
														ARHGEF2														MGC16275
														DEDD														FBF1
														GPR52														UNK
														AIM2														CEP95
														ADAMTS4														TRIM47
														SEC22B														STRADA
														CHD1L														C17orf72
														PRDX6														MAFG-AS1
														PDE4DIP														OTOP2
														SLC25A44														TTYH2
														KIAA0040														CYGB
														NOS1AP														RNF157
														ARHGEF11														C1QTNF1
														SETDB1														PPP1R27
														UBAP2L														FTSJ3
														SV2A														METTL23
														DENND4B														SLC38A10
														RABGAP1L														CANT1
														RBM8A														USH1G
														NR1I3														CD300LB
														SCAMP3														KIF19
														GPA33														TBC1D16
														SF3B4														AFMID
														PIAS3														MGAT5B
														HAX1														C17orf56
														C1orf61														B3GNTL1
														SEMA6C														RBFOX3
														SLC19A2														CD300LF
														POLR3C														C17orf77
														TXNIP														TCAM1P
														PMVK														EFCAB3
														FAM189B														LOC146880
														NES														NOTUM
														JTB														TMC8
														MTMR11														2022-03-10
														MLLT11														CEP112
														SLC27A3														STRA13
														TDRKH														LRRC45
														ADAM30														SLC39A11
														CD160														AMZ2P1
														CELF3														TRIM65
														PMF1														UNC13D
														DUSP12														MYADML2
														VPS45														NPB
														KIAA0907														LINC00469
														KIFAP3														FADS6
														ATF6														C17orf28
														POGZ														TSEN54
														SYT11														FAM100B
														PRRC2C														TMEM235
														RPRD2														CCDC57
														SMG5														HEXDC
														NCSTN														C17orf58
														GPR161														MILR1
														SNAPIN														SLC26A11
														RUSC1														ENDOV
														CA14														C17orf89
														CCDC19														LINC00482
														NBPF14														TMEM105
														BRP44														METRNL
														OLFML2B														RAB37
														C1orf43														METTL2A
														DNM3														ENPP7
														CHTOP														C17orf90
														PHGDH														CCDC137
														LCE2B														ARL16
														OR10J1														CD300E
														SNORD81														OTOP3
														SNORD79														FAM195B
														SNORD80														GPR142
														SNORD47														ZACN
														SNORD44														LRRC37A3
														USP21														BTBD17
														CACYBP														AATK-AS1
														SLC39A1														FLJ43681
														RNF115														KCNJ2-AS1
														KLHL20														LINC00511
														LAMTOR2														LOC400620
														TMOD4														FLJ45079
														NME7														TEX19
														CERS2														MXRA7
														CRNN														TBC1D3P2
														DCAF8														PLEKHM1P
														F11R														LOC440461
														BOLA1														FLJ90757
														ZBTB7B														MIR338
														RRNAD1														CPSF4L
														APH1A														C17orf109
														PLEKHO1														LINC00338
														ACP6														SCARNA16
														C1orf9														SNORA76
														GPR89B														SNORD1A
														HSD17B7														SNORD1B
														UFC1														SNORD1C
														METTL13														SNORD104
														OAZ3														MIR634
														CD244														MIR635
														DPM3														MIR636
														MRPS21														MIR657
														TMCO1														LOC729683
														ADAMTSL4														PRCD
														CRCT1														SNORA38B
														GON4L														C17orf110
														GPATCH4														LOC100131096
														DUSP23														CD300LD
														C1orf56														TEN1
														MSTO1														C17orf99
														DARS2														LOC100287042
														GOLPH3L														LOC100294362
														KIRREL														MIR1250
														YY1AP1														MIR4316
														UBE2Q1														MIR3065
														ITLN1														MIR548W
														C1orf112														MIR3186
														FAM63A														MIR4315-2
														ADCY10														MIR4315-1
														DCAF6														LOC100499466
														ASH1L														LOC100499467
														LENEP														MIR3678
														SLC50A1														MIR3615
														SLAMF8														LOC100507218
														CDC42SE1														LOC100507246
														UBQLN4														LOC100507351
														OTUD7B														LOC100507410
														RAB25														TEN1-CDK3
														PGLYRP4														MIR4739
														RHBG														MIR4738
														SCYL3														MIR4740
														ATP8B2														MIR4524A
														VANGL2														MIR4730
														FAM91A2														MIR3064
														PBXIP1														MIR5047
														S100A14														LOC100653515
														GATAD2B
														CGN
														IGSF9
														ZNF687
														POGK
														HCN3
														C1orf114
														SLAMF7
														CADM3
														PRUNE
														HAPLN2
														GAS5
														BCAN
														TNN
														MRPS14
														SEMA4A
														RFWD2
														MRPL9
														INTS3
														SCNM1
														MGC4473
														FCRL2
														MRPL24
														TNFAIP8L2
														C1orf54
														PAQR6
														TRIM46
														C1orf129
														TARS2
														FLAD1
														OR6N2
														OR6K2
														PVRL4
														SNX27
														ANP32E
														ISG20L2
														FCRL5
														FCRL4
														NUF2
														REG4
														HORMAD1
														TOMM40L
														POLR3GL
														TMEM79
														ZBTB37
														LCE3D
														FCRLA
														ANKRD36BP1
														MAEL
														AQP10
														SLAMF9
														PYGO2
														ZNF697
														NUP210L
														CENPL
														DUSP27
														RCSD1
														MEX3A
														METTL18
														GORAB
														C1orf105
														PIGM
														IGSF8
														C1orf85
														PGLYRP3
														GNRHR2
														SLAMF6
														FCRL1
														FCRL3
														FMO9P
														TADA1
														THEM4
														SH2D1B
														GABPB2
														TCHHL1
														RPTN
														TDRD10
														SHE
														KLHDC9
														HIST2H3C
														OR10J5
														DCST2
														UHMK1
														FCRLB
														LIX1L
														HSD3BP4
														C1orf182
														IQGAP3
														APOA1BP
														OR10T2
														OR6P1
														OR10X1
														OR10Z1
														OR6K6
														OR6N1
														S100A16
														ITLN2
														CREB3L4
														C1orf51
														HFE2
														ANKRD35
														LELP1
														RC3H1
														DCST1
														METTL11B
														FAM78B
														BNIPL
														LRRC71
														PYHIN1
														SPRR4
														PPIAL4A
														TTC24
														PDIA3P
														LCE4A
														NBPF11
														NUDT17
														KRTCAP2
														CRTC2
														LCE5A
														ARHGAP30
														C1orf192
														TIPRL
														RIIAD1
														THEM5
														SLC9A11
														NBPF15
														ANKRD34A
														RUSC1-AS1
														C1orf204
														C1orf111
														LOC284688
														HIST2H2AB
														HIST2H3A
														HIST2H2BC
														HIST2H2BA
														S100A7A
														LINGO4
														RXFP4
														ANKRD45
														C1orf110
														OR10R2
														FCRL6
														NBPF7
														LCE1A
														LCE1B
														LCE1C
														LCE1D
														LCE1E
														LCE1F
														LCE2A
														LCE2C
														LCE2D
														LCE3A
														LCE3B
														LCE3C
														LCE3E
														CYCSP52
														LOC375010
														PEAR1
														SFT2D2
														ILDR2
														NOTCH2NL
														FLJ39739
														LOC388692
														LYSMD1
														HRNR
														FLG2
														C1orf189
														FMO6P
														VHLL
														OR10K2
														OR10K1
														OR6Y1
														OR6K3
														VSIG8
														C1orf226
														LOC400794
														NBPF9
														MIR199A2
														MIR214
														MIR9-1
														HIST2H2BF
														ETV3L
														LRRC52
														LOC440700
														OR10J3
														KPRP
														LCE6A
														SUMO1P3
														HIST2H4B
														PRR9
														SNORD74
														RPL31P11
														LOC644242
														PPIAL4G
														PPIAL4D
														LOC645166
														LOC645676
														POU5F1P4
														S100A7L2
														LOC646268
														EMBP1
														SRGAP2P2
														PPIAL4B
														LOC653513
														GPR89A
														PPIAL4C
														HIST2H3D
														FAM72B
														PCP4L1
														SCARNA3
														SCARNA4
														SNORA42
														SNORD75
														SNORD76
														SNORD77
														SNORD78
														MIR554
														MIR555
														MIR556
														MIR557
														MIR92B
														HIST2H2AA4
														FAM72D
														LOC728855
														LOC728875
														NBPF24
														GPR89C
														NBPF16
														PDZK1P1
														PPIAL4F
														LOC728989
														LOC730159
														PPIAL4E
														PFN1P2
														MIR765
														MIR190B
														MIR921
														C1orf68
														MSTO2P
														LOC100130000
														TSTD1
														LOC100131825
														LOC100132111
														NBPF10
														FCGR1C
														C2CD4D
														LOC100286793
														LOC100289211
														MIR1295A
														MIR3119-1
														MIR3120
														MIR4257
														MIR3119-2
														MIR4258
														MIR3658
														LOC100505633
														LOC100505666
														LOC100505795
														LOC100505918
														LOC100506023
														LOC100506046
														PMF1-BGLAP
														TNFAIP8L2-SCNM1
														MIR4654
														DNM3OS

## Sheet: Deletion regions in CPCS1
cytoband	9p21.3	1p36.13	9p21.3	9p23	2q37.1	3p21.2	3p12.2	2q35	3p14.2	4q34.3	3p12.3	3p24.3	6q27	3p14.3	4q24	3p25.3	3p12.1	6q23.1	1q42.3	13q13.1	9q34.13	1p22.2	8q22.2	10q26.3	19p13.3	3p14.1	7q31.1	18q21.1	5p15.33	6q13	3q13.13	3p14.1	14q24.2	21q22.2	7q34	1p31.1	5q12.1	16q23.3	3q23	6q21	5q14.3	8p12	8p11.21
q value	7.2457e-20	1.5459e-09	4.1443e-18	1.3086e-07	9.4693e-10	4.7178e-07	9.8291e-07	4.621e-09	1.6141e-05	0.00054071	2.5174e-05	5.1033e-05	0.00047376	3.5635e-05	0.0023625	3.5012e-06	0.00057025	0.0038769	0.012307	0.012161	0.027947	0.036787	0.03846	0.035864	0.040775	0.0049876	0.046249	0.046839	0.064521	0.063754	0.016713	0.016313	0.098992	0.092351	0.10624	0.11597	0.11333	0.11039	0.12163	0.12781	0.17714	0.23796	0.25833
residual q value	4.148e-10	1.5459e-09	3.933e-08	1.2877e-07	1.6141e-05	3.5496e-05	4.5236e-05	5.1033e-05	0.0003944	0.0005391	0.00082522	0.0010308	0.0010308	0.0014333	0.0024436	0.0035115	0.0044417	0.008137	0.011635	0.011635	0.026949	0.036787	0.036787	0.036787	0.040775	0.046415	0.046415	0.046415	0.063974	0.063974	0.077003	0.087334	0.092351	0.092351	0.10323	0.11597	0.11597	0.11597	0.12608	0.12737	0.17827	0.22708	0.24451
wide peak boundaries	chr9:21865499-21997723	chr1:19257511-19546150	chr9:21991754-22448738	chr9:8310705-12693402	chr2:219263981-243199373	chr3:51410731-52256533	chr3:79813042-84690522	chr2:210864710-233206690	chr3:61236882-62282821	chr4:173960526-191154276	chr3:75813298-78646901	chr3:21444012-23246116	chr6:166787459-167862051	chr3:56713067-57124219	chr4:104639854-106068461	chr3:11299313-11833102	chr3:81810878-86128824	chr6:130181477-130465931	chr1:210500021-249250621	chr13:1-60740357	chr9:131376671-141213431	chr1:90184854-90458842	chr8:101031145-101146585	chr10:120897108-135534747	chr19:2853569-2902147	chr3:67060267-74313751	chr7:110730265-111846969	chr18:43332039-43664867	chr5:1309353-1394961	chr6:73111471-73934503	chr3:102197215-120407529	chr3:64210356-66120115	chr14:42069146-107349540	chr21:41575354-42689772	chr7:114555330-159138663	chr1:70901219-74492409	chr5:58146688-59786354	chr16:82203276-83544187	chr3:141658741-149236594	chr6:89965200-119671711	chr5:67587155-92906995	chr8:17721311-37646962	chr8:1-146364022
genes in wide peak	CDKN2A	UBR4	CDKN2B	PTPRD	hsa-mir-3133	ACY1	GBE1	hsa-mir-562	PTPRG	hsa-mir-1305	ROBO2	ZNF385D	hsa-mir-1913	ARHGEF3	CXXC4	VGLL4	CADM2	L3MBTL3	hsa-mir-3124	hsa-mir-1297	hsa-mir-602	LRRC8D	hsa-mir-1273	hsa-mir-202	ZNF556	hsa-mir-1284	DOCK4	PSTPIP2	CLPTM1L	hsa-mir-4282	hsa-mir-198	MAGI1	hsa-mir-203	hsa-mir-3197	hsa-mir-595	hsa-mir-186	hsa-mir-582	hsa-mir-3182	AGTR1	hsa-mir-548b	hsa-mir-9-2	hsa-mir-3148	hsa-mir-1234
	C9orf53		CDKN2B-AS1		hsa-mir-149	ALAS1		hsa-mir-1471	ID2B	hsa-mir-4276		VENTXP7	CCR6	SPATA12		ATG7	LOC440970		hsa-mir-3123	hsa-mir-759	hsa-mir-4292			hsa-mir-378c		hsa-mir-3136	LRRN3	EPG5	MIR4457	KCNQ5	hsa-mir-568	ADAMTS9	hsa-mir-4309	BACE2	hsa-mir-153-2	PTGER3	PDE4D	CDH13	ATR	hsa-mir-587	hsa-mir-4280	hsa-mir-4288	hsa-mir-939
					hsa-mir-4269	DUSP7		hsa-mir-1244-1		hsa-mir-548t			GPR31						hsa-mir-1537	hsa-mir-15a	hsa-mir-126			hsa-mir-4297		hsa-mir-4272		SIGLEC15		MIR4282	hsa-mir-567	MIR548A2	hsa-mir-1247	PLAC4	hsa-mir-671	ZRANB2		MIR3182	CP	hsa-mir-2113	ARSB	hsa-mir-4287	hsa-mir-661
					hsa-mir-562	GRM2		hsa-mir-4268		AGA			RPS6KA2						hsa-mir-1182	hsa-mir-3168	ABCA2			hsa-mir-4296		GPR27					ADPRH	ADAMTS9-AS2	hsa-mir-656	LINC00323	hsa-mir-1975	NEGR1			CPA3	AIM1	BHMT	hsa-mir-548h-4	hsa-mir-937
					hsa-mir-1471	RPL29		hsa-mir-3132		SLC25A4			TCP10						hsa-mir-320b-2	hsa-mir-621	ABL1			ACADSB		MITF					ALCAM		hsa-mir-370	MIR3197	hsa-mir-548f-4	MIR186			CPB1	AMD1	BTF3	hsa-mir-320a	hsa-mir-1302-7
					hsa-mir-1244-1	MANF		hsa-mir-153-1		CASP3			RNASET2						hsa-mir-664	hsa-mir-4305	ABO			ADAM8		TMF1					ATP6V1A		hsa-mir-345	DSCAM-AS1	hsa-mir-490	ZRANB2-AS1			GYG1	PRDM1	CCNB1	NAT1	hsa-mir-151
					hsa-mir-4268	RRP9		hsa-mir-3131		DCTD			FGFR1OP						hsa-mir-194-1	hsa-mir-2276	ASS1			BNIP3		SUCLG2					CBLB		hsa-mir-342	MIR4760	hsa-mir-29b-1	NEGR1-IT1			TM4SF1	CCNC	CCNH	NAT2	hsa-mir-30d
					hsa-mir-3132	VPRBP		hsa-mir-26b		F11			UNC93A						hsa-mir-3122	PARP4	C8G			CTBP2		UBA3					CD80		hsa-mir-3173		hsa-mir-335	ZRANB2-AS2			PLOD2	COL10A1	CDK7	ADRA1A	hsa-mir-1208
					hsa-mir-153-1	PARP3		hsa-mir-548f-2		ACSL1			TTLL2						ACTA1	ALOX5AP	CACNA1B			CYP2E1		ARL6IP5					CD47		hsa-mir-1260		hsa-mir-183				PLS1	EPHA7	CETN3	ASAH1	hsa-mir-1207
					hsa-mir-3131	RAD54L2		AAMP		FAT1			TCP10L2						ACTN2	ATP12A	CCBL1			DMBT1		PDZRN3					DRD3		hsa-mir-625		hsa-mir-129-1				PLSCR1	FOXO3	CKMT2	ATP6V1B2	hsa-mir-1205
					hsa-mir-26b	ABHD14A		ACADL		FRG1			MIR1913						PARP1	ATP7B	ENTPD2			DOCK1		FRMD4B					GAP43		hsa-mir-548h-1		hsa-mir-593				HLTF	FRK	COX7C	BMP1	hsa-mir-1204
					AGXT	POC1A		ATIC		GPM6A			MIR3939						ADSS	BRCA2	CEL			ECHS1		RYBP					GSK3B		hsa-mir-4308		hsa-mir-592				TFDP2	FYN	CRHBP	POLR3D	hsa-mir-548d-1
					ALPI	RBM15B		BARD1		HMGB2									AGT	CDK8	CELP			FGFR2		FOXP1					HGD		SERPINA3		ABP1				TM4SF4	GABRR2	HAPLN1	BNIP3L	hsa-mir-2053
					ALPP	TEX264		BCS1L		HPGD									ARF1	CDX2	COL5A1			GPR26		EBLN2					LSAMP		ACTN1		AKR1B1				TRPC1	GPR6	VCAN	CHRNA2	hsa-mir-548a-3
					ALPPL2	PCBP4		COL4A3		HSP90AA4P									ATF3	RCBTB2	CRAT			GRK5		SHQ1					CD200		ACYP1		ARF5				ZIC1	GRIK2	DHFR	CLU	hsa-mir-3151
					KIF1A	ABHD14B		COL4A4		ING2									CAPN2	CPB2	DBH			HMX2		LMOD3					NDUFB4		AKT1		OPN1SW				CHST2	HDAC2	F2R	DPYSL2	hsa-mir-1273
					BCS1L	GPR62		CPS1		IRF2									CENPF	ELF1	SARDH			INPP5A		PROK2					UPK1B		ARF6		BPGM				U2SURP	KPNA5	F2RL1	DUSP4	hsa-mir-875
					BOK	IQCF1		CRYBA2		KLKB1									CHML	ESD	TOR1A			MGMT		FAM19A4					ZNF80		ARG2		BRAF				PCOLCE2	LAMA4	F2RL2	EGR3	hsa-mir-3150
					CHRND	IQCF2		CYP27A1		MTNR1A									LYST	FGF9	ENDOG			MKI67		PPP4R2					B4GALT4		BDKRB1		CALD1				XRN1	MARCKS	FOXD1	EPB49	hsa-mir-3149
					CHRNG	IQCF5		DES		TLR3									CHRM3	FOXO1	FCN1			OAT		LOC201617					NR1I2		BDKRB2		CALU				PLSCR2	MAN1A1	GTF2H2	EPHX2	hsa-mir-2052
					COL4A3	IQCF3		EPHA4		VEGFC									EPHX1	FLT1	FCN2			HTRA1		C3orf64					GUCA1C		BMP4		CAPZA2				PLSCR4	PLN	HEXB	EXTL3	hsa-mir-124-2
					COL4A4	IQCF6		ERBB4		GLRA3									EPRS	FLT3	FUT7			PTPRE		EIF4E3					DZIP3		ZFP36L1		CASP2				ZIC4	POU3F2	HMGCR	PTK2B	hsa-mir-486
					COL6A3	C3orf74		ACSL3		SORBS2									ESRRG	GJA3	RAPGEF1			RGS10		FAM19A1					COX17		CALM1		CAV1				HPS3	PREP	TNPO1	FGL1	hsa-mir-3148
					CRYBA2	IQCF4		FN1		SAP30									FH	GJB2	GRIN1			TIAL1		GXYLT2					CD96		SERPINA6		CAV2				TM4SF18	REV3L	MAP1B	GFRA2	hsa-mir-4288
					CYP27A1	ABHD14A-ACY1		AGFG1		HAND2									GALNT2	GPR12	LCN1			UROS		MIR1284					HHLA2		ENTPD5		CDK5				C3orf58	ROS1	MEF2C	GNRH1	hsa-mir-4287
					DES			DNAJB2		ADAM29									GNG4	MLNR	NOTCH1			ADAM12		MIR3136					FSTL1		CDKN3		CFTR				GK5	SIM1	MSH3	GSR	hsa-mir-548h-4
					DTYMK			HTR2B		SCRG1									GUK1	GTF2F2	PAEP			UTF1		MIR4272					MYH15		FOXN3		CHRM2				SLC9A9	SMPD2	NAIP	GTF2E2	hsa-mir-320a
					EPHA4			SP110		DUX4									H3F3A	GTF3A	PPP2R4			BUB3							C3orf17		CHGA		CLCN1				PAQR9	MAP3K7	PIK3R1	NRG1	hsa-mir-548v
					ACSL3			IGFBP2		FAM149A									HLX	GUCY1B2	PTGDS			BAG3							PVRL3		CKB		CPA1				PLSCR5	NR2E1	PMCHL2	LOXL2	hsa-mir-383
					GBX2			IGFBP5		FBXO8									HNRNPU	HMGB1	RALGDS			FAM53B							ZBTB20		CRIP1		CPA2				LOC100289361	TSPYL1	RAD17	LPL	hsa-mir-598
					GPC1			IHH		DUX2									ITPKB	HTR2A	RPL7A			GLRX3							MORC1		CRIP2		DPP6				LOC100507389	DDO	RASA1	NEFM	hsa-mir-1322
					GPR35			CXCR1		PDLIM3									KCNH1	PDX1	RXRA			DPYSL4							GTPBP8		DIO2		EN2					SNX3	RASGRF2	NEFL	hsa-mir-4286
					HDLBP			CXCR2		GALNT7									KCNK1	KPNA3	SET			TACC2							TAGLN3		DIO3		EPHA1					CD164	RPS23	NKX3-1	hsa-mir-124-1
					AGFG1			CXCR2P1		CLDN22									KCNK2	LCP1	SNAPC4			TUBGCP2							TRAT1		DLST		EPHB6					WISP3	SMN1	PCM1	hsa-mir-597
					DNAJB2			INHA		NEIL3									LBR	MAB21L1	SURF1			PRDX3							TIMMDC1		DYNC1H1		EZH2					WASF1	SMN2	PNOC	hsa-mir-548i-3
					HTR2B			IRS1		UFSP2									LGALS8	SMAD9	SURF2			ATE1							PLA1A		EIF2S1		FLNC					FHL5	TAF9	PPP2CB	hsa-mir-596
					SP110			MYL1		CDKN2AIP									MARK1	MIPEP	SURF4			SEC23IP							GRAMD1C		EIF5		GBX1					ATG5	TBCA	PPP2R2A	NAT1
					IHH			NCL		ODZ3									MTR	NEK3	MED22			INPP5F							SIDT1		ELK2AP		GPR37					ZBTB24	THBS4	PPP3CC	NAT2
					INHA			NPPC		LRP2BP									NEK2	PABPC3	SURF6			DUX4							SLC35A5		EML1		GRM8					FIG4	XRCC4	SFTPC	ADCY8
					INPP5D			PAX3		STOX2									NID1	PCDH8	TRAF2			FAM175B							IFT57		ERH		MNX1					CASP8AP2	SERF1A	SLC18A1	ADRA1A
					IRS1			PDE6D		KIAA1430									NVL	UBL3	TSC1			C10orf137							DPPA4		ESR2		HTR5A					FUT9	ENC1	STC1	ADRB3
					KCNJ13			SERPINE2		SPCS3									PPP2R5A	RB1	TTF1			DUX2							TMEM39A		ESRRB		IMPDH1					TRAF3IP2	AP3B1	WRN	ANGPT1
					NCL			PSMD1		TRAPPC11									PROX1	RFC3	VAV2			VENTX							ABHD10		FKBP3		INSIG1					ASCC3	PDE8B	FZD3	ANGPT2
					NDUFA10			PTMA		MLF1IP									PSEN2	RFXAP	BRD3			CUZD1							WDR52		FNTB		IRF5					BVES	HOMER1	UBXN8	ANK1
					2022-09-02			PTPRN		NBLA00301									PTPN14	RNF6	NUP214			CALY							POGLUT1		FOS		KCND2					SEC63	SCAMP1	ADAM7	ANXA13
					NEU2			SNORD20		WWC2									RAB4A	RPL21	LHX3			CHST15							BBX		FUT8		KCNH2					ANKRD6	CARTPT	TNFRSF10D	ASAH1
					NPPC			RPE		CEP44									RGS7	SGCG	GFI1B			ZRANB1							ARHGAP31		GALC		KEL					CDK19	ZFYVE16	TNFRSF10C	ASPH
					PAX3			RPL37A		SNX25									RYR2	SLC7A1	SSNA1			TTC40							KIAA1407		GCH1		LEP					MDN1	EDIL3	TNFRSF10B	ATP6V1B2
					PDCD1			CCL20		MGC45800									SRP9	TPT1	EDF1			NSMCE4A							KIAA1524		GMFB		MEST					TSPYL4	COL4A3BP	TNFRSF10A	ATP6V1C1
					PDE6D			SLC4A3		WDR17									AURKAPS1	TRPC4	FUBP3			WDR11							POPDC2		GPX2		MET					UFL1	LHFPL2	FGF17	BAI1
					SERPINE2			SLC11A1		ZFP42									TARBP1	TUBA3C	CLIC3			DHX32							ATG3		GSTZ1		MKLN1					BRD7P3	NSA2	DOK2	BLK
					PPP1R7			SP100		SPATA4									TBCE	ZMYM2	GTF3C5			PPP2R2D							ZBED2		GTF2A1		NDUFA5					ASF1A	POLR3G	ENTPD4	BMP1
					PSMD1			TNP1		ENPP6									TGFB2	IFT88	GTF3C4			BCCIP							C3orf52		BRF1		NDUFB2					PNISR	IQGAP2	PHYHIP	POLR3D
					PTMA			TNS1		ASB5									LEFTY2	TNFSF11	MED27			PLEKHA1							QTRTD1		HIF1A		NOS3					FBXL4	SMA4	SORBS3	BNIP3L
					PTPRN			TUBA4A		C4orf38									TLR5	SUCLA2	PTGES			LHPP							NAA50		HSPA2		CNOT4					SESN1	SMA5	NPM2	OSGIN2
					SNORD20			VIL1		RWDD4									GPR137B	DLEU2	ADAMTSL2			IKZF5							RETNLB		HSP90AA1		NRF1					OSTM1	SV2C	DCTN6	CA1
					SAG			WNT6		CCDC111									TP53BP2	TSC22D1	PPP1R26			MCMBP							CCDC54		IFI27		PAX4					NDUFAF4	MRPS27	PNMA2	CA2
					CCL20			XRCC5		TRIML2									TRAF5	CCNA1	SEC16A			C10orf88							C3orf15		ITPK1		PIP					DSE	OTP	ADAM28	CA3
					SLC4A3			ZNF142		CCDC110									TSNAX	MTMR6	LAMC3			LRRC27							PHLDB2		JAG2		PODXL					TUBE1	SSBP2	RBPMS	CA8
					SP100			SCG2		CYP4V2									USH2A	DCLK1	TUBB4B			GPR123							BOC		KLC1		PRSS1					C6orf203	BHMT2	ERLIN2	CALB1
					SPP2			CUL3		LOC285441									WNT9A	ZMYM5	UBAC1			NKX6-2							LRRC58		KTN1		PRSS2					CDC40	FAM169A	LZTS1	RUNX1T1
					TUBA4A			STK16		LOC285501									ZNF124	KL	OLFM1			KNDC1							CD200R1		LGALS3		TAS2R38					RWDD1	RNU5E-1	PROSC	CDH17
					VIL1			CDK5R2		LOC339975									SLC30A1	ITM2B	ZER1			MTG1							LOC151658		LTBP2		PTN					UBE2J1	RNU5D-1	XPO7	CEBPD
					WNT6			RQCD1		TRIML1									HIST3H3	MTRF1	AGPAT2			FANK1							DPPA2		MARK3		PTPRN2					COQ3	DMGDH	TRIM35	CHRNA2
					ZNF142			GPR55		ANKRD37									GNPAT	UTP14C	POMT1			SYCE1							CCDC80		MAX		PTPRZ1					SOBP	GCNT4	RHOBTB2	CHRNB3
					SCG2			TRIP12		LOC389247									CDC42BPA	NUPL1	SDCCAG3			PRAP1							BTLA		MGAT2		RARRES2					QRSL1	POLK	KIF13B	CLU
					CUL3			TTLL4		HELT									DEGS1	FRY	NOXA1			ZNF511							SPICE1		ATXN3		RHEB					PDSS2	AGGF1	PSD3	COX6C
					DGKD			FARSB		LOC401164									KMO	LPAR6	USP20			C10orf90							IGSF11		MAP3K9		SHH					GOPC	WDR41	LEPROTL1	CRH
					STK16			ABCB6		FAM92A3									TAF1A	SLC25A15	WDR5			BTBD16							C3orf30		ALDH6A1		SLC4A2					LYRM2	BDP1	SLC39A14	CTSB
					PER2			ARPC2		C4orf47									EXO1	LHFP	C9orf9			FAM24A							GPR156		MNAT1		SLC13A1					HACE1	ARRDC3	ADAMDEC1	CYC1
					CDK5R2			SPEG		DUX4L4									GGPS1	TRIM13	ADAMTS13			PSTK							TIGIT		MTHFD1		SMARCD3					BEND3	ANKRA2	PURG	CYP7A1
					RQCD1			LANCL1		FRG2									TMEM63A	USPL1	C9orf7			MMP21							KIAA2018		NDUFB1		SMO					RRAGD	MCCC2	SLC25A37	CYP11B1
					LRRFIP1			NMUR1		SLED1									TOMM20	MRPS31	SLC2A6			CTAGE7P							ZDHHC23		SIX6		SPAM1					PRDM13	RGNEF	SCARA3	CYP11B2
					GPR55			SP140		FLJ38576									URB2	SAP18	MAN1B1			CLRN3							PLCXD2		OTX2		AKR1D1					BACH2	SLC30A5	TMEM66	ADAM3A
					TRIP12			IKZF2		DUX4L6									CEP170	DLEU1	DOLK			SFXN4							GCET2		SERPINA5		SSBP1					POPDC3	CENPH	KCTD9	DECR1
					ECEL1			OBSL1		DUX4L5									LPGAT1	N4BP2L2	FNBP1			CPXM2							LSAMP-AS3		PGF		TBXAS1					MICAL1	PTCD2	PIWIL2	DEFA1
					EIF4E2			DNPEP		DUX4L3									AKT3	OLFM4	SETX			C10orf91							LOC285205		SERPINA1		UBE2H					FAM184A	ATG10	ELP3	DEFA3
					TTLL4			KCNE4		LINC00290									BPNT1	POSTN	PMPCA			PWWP2B							SLC9A10		SERPINA4		VIPR2					MANEA	GPR98	INTS10	DEFA4
					HDAC4			SNORD82		LOC728175									ZNF238	GJB6	EXOSC2			PPAPDC1A							LOC344595		PIGH		WNT2					GPR63	UTP15	CCDC25	DEFA5
					FARP2			PNKD		DUX4L2									LEFTY1	HSPH1	NCS1			PAOX							TMPRSS7		POLE2		XRCC2					ARMC2	ZCCHC9	INTS9	DEFA6
					FARSB			ABCA12		LOC731424									SPHAR	WASF3	NUP188			FAM24B							CD200R1L		PPM1A		ZYX					RPF2	ZBED3	CSGALNACT1	DEFB1
					ABCB6			CNPPD1		CLDN24									CAPN9	SUGT1	COBRA1			EBF3							FLJ22763		PPP2R5C		ST7					MCHR2	GFM2	HR	DEFB4A
					ARL4C			STK36		LOC100288255									SDCCAG8	LECT1	NELF			TCERG1L							FLJ25363		PPP2R5E		ARHGEF5					FAXC	SPZ1	PBK	DPYS
					RAMP1			CPS1-IT1		MIR1305									DUSP10	WBP4	GPSM1			C10orf125							MIR198		PRKCH		ZNF212					GJA10	MRPS36	ZNF395	DPYSL2
					SPEG			GMPPA		MIR4276									COG2	AKAP11	DKFZP434A062			JAKMIP3							LINC00488		LGMN		ZNF282					RTN4IP1	ATP6AP1L	BIN3	DUSP4
					NMUR1			SMARCAL1		MIR3945									RBM34	EXOSC8	GBGT1			STK32C							MIR548A3		PSEN1		CUL1					USP45	FCHO2	TEX15	E2F5
					STK25			CAB39		LOC100506229									FBXO28	FNDC3A	SNORD62A			LOC283038							MIR567		PSMA3		TRIM24					SLC22A16	LYSMD3	KIAA1967	EEF1D
					COPS8			PRKAG3											ABCB10	PDS5B	SNORD36C			LOC283089							MIR568		PSMC1		MGAM					KIAA1919	JMY	SH2D4A	EGR3
					CAPN10			FEV											OPN3	KIAA0564	SNORD36B			HMX3							ZBTB20-AS1		PSMC6		WASL					GTF3C6	TMEM171	PDLIM2	EIF4EBP1
					SP140			PID1											RAB3GAP2	ZC3H13	SNORD36A			FLJ46361							LOC100302640		PTGDR		DGKI					KLHL32	TMEM174	EBF2	EPB49
					PASK			ANKZF1											TRIM58	SPG20	SNORD24			ARMS2							PVRL3-AS1		PTGER2		ATP6V1F					NUS1	POC5	FAM160B2	EPHX2
					ATG4B			ACCN4											INTS7	LRCH1	NDOR1			C10orf122							IGSF11-AS1		ABCD4		ACCN3					SLC16A10	ACOT12	DUSP26	CLN8
					OBSL1			DOCK10											AHCTF1	MTUS2	TOR1B			LOC387723							MIR4796		PYGL		PDIA4					BVES-AS1	TMEM167A	HMBOX1	EXT1
					DNPEP			MREG											NSL1	SACS	METTL11A			NKX1-2							MIR4446		RAD51B		UBE3C					CCDC162P	MBLAC2	RNF122	EXTL3
					SH3BP4			PECR											OR1C1	INTS6	PHPT1			C10orf120									MOK		FAM131B					AKD1	TMEM161B	NUDT18	EYA1
					KCNE4			C2orf83											OR2M4	LATS2	ANAPC2			LOC399815									ARID4A		FAM115A					NT5DC1	MARVELD2	DOCK5	FABP4
					NGEF			MFF											OR2L2	CKAP2	PKN3			METTL10									RPL36AL		DNAJB6					FAM26D	PAPD4	FLJ14107	FABP5
					SNORD82			2022-03-04											OR2L1P	NUFIP1	DPP7			FLJ37035									RPS29		ABCF2					ZUFSP	ZNF366	ZNF703	PTK2B
					SNED1			WDFY1											OR2T1	SNORD102	OBP2B			FOXI2									RTN1		AASS					FAM162B	FAM151B	TTI2	FDFT1
					GIGYF2			NYAP2											RPS6KC1	NBEA	OBP2A			FLJ46300									SEL1L		FAM3C					HS3ST5	S100Z	REEP4	FGFR1
					TRAF3IP1			USP37											RNU5F-1	PCDH17	MRPS2			LOC399829									SRSF5		FASTK					GPRC6A	CCDC125	STMN4	FGL1
					CNPPD1			CTDSP1											TAF5L	C13orf15	EGFL7			SPRNP1									SIX1		ABCB8					RFX6	CMYA5	MAK16	FNTA
					STK36			TMBIM1											DISC2	MED4	PRRX2			FRG2B									SLC8A3		TFEC					SLC35F1	ANKRD31	FUT10	ADAM2
					GMPPA			RNF25											DISC1	DNAJC15	C9orf114			SPRN									SLC10A1		PAXIP1					VGLL2	SERINC5	CHMP7	GATA4
					ANO7			COPS7B											FLVCR1	ALG5	C9orf78			MIR202									SNAPC1		KLHDC10					LACE1	NBPF22P	NKX2-6	GEM
					PRLH			MRPL44											CNIH4	VPS36	FBXW5			NPS									SOS2		SSPO					MMS22L	ANKRD34B	UNC5D	GFRA2
					THAP4			ATG9A											PYCR2	POLR1D	TBC1D13			LOC619207									SPTB		NUP205					FAM26E	MTX3	PEBP4	GLI4
					ANKMY1			FAM134A											NENF	CRYL1	C9orf167			FAM196A									STYX		AHCYL2					MCM9	MIR9-2	CDCA2	GML
					SCLY			GLB1L											RRP15	PHF11	EXD3			DUX4L7									TGFB3		TNPO3					SCML4	CRSP8P	ESCO2	GNRH1
					ASB1			SPAG16											PPPDE1	POMP	C9orf86			DUX4L6									TNFAIP2		HYAL4					CEP57L1	FLJ42709	FBXO16	NPBWR1
					CAB39			CHPF											SCCPDH	UFM1	LRRC8A			DUX4L5									TRAF3		TSPAN12					PPIL6	LOC644936	KCNU1	GPR20
					PRKAG3			NHEJ1											TRIM17	ATP8A2	INPP5E			DUX4L3									TSHR		CLEC5A					LOC285758	LINC00461	R3HCC1	GPT
					UGT1A10			FAM124B											KCTD3	IL17D	NPDC1			DUX4L2									VRK1		MKRN1					FLJ34503	LOC647859	LGI3	GRINA
					UGT1A8			TM4SF20											DTL	MPHOSPH8	BARHL1			LOC100169752									WARS		POT1					DCBLD1	GUSBP3	LOC254896	GSR
					UGT1A7			TUBA4B											ARID4B	SOHLH2	SH3GLB2			MIR378C									XRCC3		CNTNAP2					RSPH4A	GTF2H2B	LOC286059	GTF2E2
					UGT1A6			ARMC9											EGLN1	ENOX1	REXO4			MIR4297									YY1		HYALP1					LINC00222	SCARNA18	LOC286114	HAS2
					UGT1A5			SPHKAP											KIAA1383	RCBTB1	DOLPP1			MIR4296									ZBTB25		TES					CEP85L	SNORA47	SCARA5	NRG1
					UGT1A9			WNT10A											2022-03-02	PSPC1	KCNT1			MIR3941									DPF3		GIMAP2					LIN28B	GTF2H2C	LOC286135	HNF4G
					UGT1A4			SLC19A3											SUSD4	NUDT15	GPR107			MIR3944									GPR68		OR2F1					FAM26F	SERF1B	LOC389641	HSF1
					UGT1A1			ITM2C											KIF26B	KIAA1704	PRDM12			FAM24B-CUZD1									TCL1A		SLC13A4					GSTM2P1	LOC728723	C8orf80	IKBKB
					UGT1A3			RHBDD1											GPATCH2	TNFRSF19	CARD9			MIR4682									GPR65		COPG2					RFPL4B	GTF2H2D	MIR320A	IL7
					FEV			PLCD4											HEATR1	FAM48A	DDX31			MIR4484									NUMB		TPK1					C6orf225	GUSBP9	C8orf58	IMPA1
					PID1			TMEM169											TMEM206	CENPJ	MRPL41			MIR4681									ADAM21		SND1					TSG1	LOC100129716	C8orf75	IDO1
					ATG16L1			DNER											BATF3	THSD1	EHMT1												ADAM20		SND1-IT1					TRAF3IP2-AS1	LOC100131067	MBOAT4	EIF3E
					ANKZF1			B3GNT7											SLC30A10	RNF17	AIF1L												ADAM6		DENND2A					MIR548B	LOC100170939	LOC728024	KCNQ3
					USP40			SP140L											ZNF692	CYSLTR2	UCK1												DLK1		ZNF777					LOC728012	LOC100272216	LOC100128750	KCNS2
					HJURP			STK11IP											IARS2	SPRYD7	NTNG2												CCNK		TMEM176B					TPI1P3	NCRUPAR	LOC100128993	LOXL2
					HES6			MOGAT1											HHAT	COG6	PRRC2B												CDKL1		HIPK2					C6orf186	MIR4280	MIR4287	LPL
					ACCN4			DIS3L2											ENAH	XPO4	PPAPDC3												DCAF5		WDR91					BET3L	MTRNR2L2	MIR3148	LY6E
					DOCK10			AP1S3											NUP133	MRP63	ZDHHC12												ALKBH1		REPIN1					LOC100130890	MIR3607	MIR4288	LY6H
					C2orf83			SGPP2											RCOR3	NAA16	FAM73B												EIF2B2		HILPDA					LOC100287632	MIR3660	MIR3622A	LYN
					MFF			SPATA3											ERO1LB	RNASEH2B	FIBCD1												MTA1		MDFIC					MIR2113	LOC100505894	MIR3622B	MATN2
					CXCR7			TMEM198											FMN2	DHRS12	KIAA1984												NEMF		FSCN3					MIR548H3	OCLN	LOC100507156	MCM4
					RNPEPL1			ZFAND2B											SMYD2	KIAA0226L	SNHG7												PNMA1		ATP6V0A4					LOC100422737	MIR4804	LOC100507341	MMP16
					WDFY1			FBXO36											ADCK3	PROSER1	TMEM141												RPS6KA5		TAS2R3					MIR4464	MIR3977	MIR548O2	MOS
					NYAP2			PKI55											ZNF695	CDADC1	C9orf37												TRIP11		TAS2R4					MIR4643	MIR4803		MSR1
					USP37			C2orf67											GJC2	CAB39L	WDR34												NRXN3		TAS2R16								MSRA
					CTDSP1			CCDC140											SIPA1L2	DIAPH3	SAPCD2												AKAP5		CPA4								MYBL1
					GAL3ST2			SLC23A3											ZP4	CCDC70	C9orf69												SPTLC2		WNT16								MYC
					RAB17			LOC151300											RHOU	COG3	UAP1L1												BAG5		PRKAG2								NBN
					RNF25			GPBAR1											TFB2M	SETDB2	ARRDC1												C14orf2		ZC3HC1								NDUFB9
					COPS7B			SLC16A14											GREM2	KATNAL1	WDR85												CDC42BPB		LUC7L2								NEFM
					MRPL44			LOC151475											ACBD3	KBTBD7	TMEM203												TCL1B		MRPS33								NEFL
					TRPM8			LINC00471											SMYD3	EBPL	ZMYND19												RGS6		NUB1								TONSL
					ATG9A			LOC151484											2022-03-01	C13orf33	NACC2												KIAA0247		NAA38								NKX3-1
					MLPH			WDR69											ARV1	KBTBD6	C9orf116												KIAA0586		TAS2R5								NOV
					FAM134A			C2orf57											AIDA	STARD13	LCN8												DLGAP5		CHPF2								ODF1
					GLB1L			CCDC108											JMJD4	N4BP2L1	FAM69B												KIAA0125		ING3								TNFRSF11B
					CHPF			C2orf72											C1orf35	TPTE2	ASB6												KIAA0317		NCAPG2								OPRK1
					IQCA1			RUFY4											TTC13	EPSTI1	SLC34A3												TECPR2		CHCHD3								PCM1
					NHEJ1			LOC348761											PGBD5	ARL11	CAMSAP1												GOLGA5		WDR60								PDE7A
					FAM124B			C2orf62											C1orf115	WDFY2	C9orf163												MED6		RBM28								PDGFRL
					TM4SF20			RESP18											HHIPL2	CG030	MAMDC4												CNIH		TMEM140								ENPP2
					C2orf54			VWC2L											VASH2	LINC00284	LCN6												GPHN		GIMAP4								PENK
					TUBA4B			MIR153-1											ZNF669	CSNK1A1L	AK8												VTI1B		GIMAP5								PLAG1
					ARMC9			MIR26B											ZNF672	RXFP2	C9orf96												FBLN5		TMEM176A								PLAT
					EFHD1			MIR375											PCNXL2	TEX26	QSOX2												BATF		TRPV6								PLEC
					SPHKAP			LOC646324											WDR26	PRR20A	PHYHD1												SIVA1		AGK								PNOC
					WNT10A			LOC646736											SH3BP5L	FAM216B	LINC00094												NPC2		METTL2B								PMP2
					SLC19A3			SNORA75											OR2G3	LACC1	LCN12												AHSA1		TRPV5								POLB
					ILKAP			DIRC3											OR2G2	LINC00330	C9orf142												EXOC5		ANKRD7								POLR2K
					ITM2C			LOC100129175											OR2C3	HNRNPA1L2	TPRN												CGRRF1		ZC3HAV1								POU5F1B
					RHBDD1			LOC100130451											TRIM11	ST13P4	FAM78A												CYP46A1		AKR1B10								PPP2CB
					ING5			MIR1471											MIXL1	B3GALTL	QRFP												PAPOLA		ACTR3B								PPP2R2A
					PLCD4			MIR1244-1											C1orf124	DGKH	GLT6D1												ACOT2		KIAA1147								PPP3CC
					MGC16025			MIR548F2											OBSCN	CCDC122	C9orf50												TMED10		FAM40B								PKIA
					DNER			MIR1244-3											NTPCR	STOML3	PNPLA7												FERMT2		ESYT2								PRKDC
					B3GNT7			MIR1244-2											EFCAB2	EEF1DP3	C9orf169												PTPN21		ZNF398								PTK2
					SP140L			MIR3131											KIAA1804	FAM123A	ENTPD8												C14orf1		KIAA1549								PVT1
					STK11IP			MIR4268											LINC00467	USP12	IER5L												WDHD1		MLL3								PEX2
					MOGAT1			MIR3132											ZNF496	MTIF3	C9orf171												MAP4K5		EXOC4								RAB2A
					AGAP1			MIR4439											C1orf198	GSX1	LCN15												NID2		GALNT11								RAD21
					TWIST2			MIR4776-1											DISP1	FAM194B	C9orf172												VASH1		LRRC4								RP1
					DIS3L2			MIR4777											WNT3A	SPERT	LRRC26												ATG14		LMBR1								RPL7
					NEU4			MIR4776-2											ANGEL2	DLEU7	TMEM8C												ZBTB1		LINC00244								RPL8
					AP1S3														HIST3H2A	FAM124A	LCN9												SNW1		NOM1								RPL30
					SGPP2														ZNF670	TPTE2P3	LOC401557												PCNX		CCDC136								RPS20
					SPATA3														NLRP3	CTAGE10P	LCNL1												DAAM1		PARP12								SDC2
					TMEM198														FAM36A	N6AMT2	C9orf139												SAMD4A		CREB3L2								SDCBP
					ZFAND2B														SNAP47	SKA3	FAM166A												TTLL5		LRRC61								SFRP1
					FBXO36														C1orf96	EFHA1	SOHLH1												FAM179B		C7orf49								SFTPC
					MTERFD2														LYPLAL1	SPATA13	MIR126												RCOR1		GCC1								ST3GAL1
					UBE2F														OR2M5	LNX2	C9orf106												SYNE2		ZNF767								SLA
					OTOS														OR2M3	SLC25A30	LCN10												PACS2		C7orf58								SLC7A2
					MYEOV2														OR2T12	ZDHHC20	C9orf173												ANGEL1		TTC26								SLC18A1
					OR6B3														OR14C36	PAN3	NRARP												PPP1R13B		JHDM1D								SLC20A2
					LOC150935														OR2T34	PHF2P1	FAM163B												DICER1		TMUB1								SNAI2
					LOC151171														OR2T10	SUGT1P3	FLJ40292												ZFYVE26		CTTNBP2								SNTB1
					LOC151174														OR2T4	SIAH3	TUBBP5												TTC9		SLC37A3								SPAG1
					CCDC140														OR2T11	KCNRG	RNF224												KLHDC2		KRBA1								SQLE
					SLC23A3														DNAH14	LINC00282	SNORA17												FLRT2		FAM71F1								STAR
					LOC151300														OR2B11	SLC46A3	SNORA43												PLEKHG3		SLC35B4								STC1
					SLC16A14														WDR64	ANKRD20A9P	SNORD62B												SIPA1L1		TMEM209								STK3
					LOC151475														C1orf131	C1QTNF9	MIR602												DCAF4		OR6W1P								TACC1
					LINC00471														SPATA17	FREM2	RNF208												KIF26A		ADCK2								TAF2
					LOC151484														EDARADD	NEK5	DNLZ												C14orf109		PLXNA4								TCEA1
					MSL3P1														MRPL55	LINC00442	LOC100128593												PLEK2		ZC3HAV1L								TCEB1
					WDR69														HIST3H2BB	TPTE2P6	LOC100129722												TIMM9		LOC93432								TERF1
					C2orf57														TATDN3	THSD1P1	LOC100130954												TCL6		ST7-AS1								TG
					TIGD1														BROX	KCTD4	LOC100131193												MLH3		ST7-AS2								KLF10
					LOC200772														SLC35F3	RASL11A	FAM157B												ATP5S		ST7-OT3								TPD52
					CCDC108														B3GALNT2	C1QTNF9B	RNU6ATAC												KCNH5		CADPS2								TRHR
					C2orf72														C1orf150	SHISA2	LOC100272217												PRO1768		CPA5								TRPS1
					CXXC11														LOC148824	NHLRC3	LOC100289341												GPR132		CEP41								TSTA3
					DUSP28														CNIH3	SERP2	MIR4292												POMT2		C7orf29								TTPA
					ESPNL														LOC149134	SERTM1	MIR3621												ERO1L		TSGA13								UBE2V2
					ECEL1P2														EXOC8	LINC00547	MIR3689A												COQ6		AGAP3								COL14A1
					LOC348761														RNF187	LINC00548	MIR3689B												ATL1		C7orf13								UQCRB
					RBM44														C1orf227	MIR15A	LOC100506100												FCF1		OR9A4								VDAC3
					AQP12A														FAM71A	MIR16-1	LOC100506190												RDH11		OR9A2								WRN
					KLHL30														C1orf55	ATP5EP2	LOC100506599												SERPINA10		C7orf34								YWHAZ
					RESP18														CNST	LOC440131	MIR3689D1												NIN		TMEM139								ZNF7
					C2orf82														C1orf65	ALG11	MIR3689F												GLRX5		NOBOX								ZNF16
					OR6B2														PLD5	C1QTNF9B-AS1	MIR4669												COX16		OR2A14								FZD3
					ASB18														C1orf100	SNORA27	MIR4673												DACT1		OR6B1								TUSC3
					FLJ43879														IBA57	TSC22D1-AS1	MIR4674												ATP6V1D		OR2F2								UBXN8
					MIR149														OR2T6	BASP1P1	MIR3689C												EVL		ZNF786								KAT6A
					MIR153-1														LOC255654	TPTE2P1	MIR3689D2												C14orf129		PRSS37								PSCA
					MIR26B														C1orf101	PRHOXNB	MIR3689E												JKAMP		KLF14								FZD6
					DNAJB3														PGBD2	ZAR1L	MIR4479												CINP		C7orf45								NSMAF
					MIR375														OR2L13	TTL													DHRS7		SVOPL								LY6D
					LOC643387														OR14A16	SERPINE3													C14orf166		MTPN								RGS20
					PRR21														HNRNPU-AS1	SNORA31													ASB2		LRGUK								JRK
					LOC646736														LIN9	MIR621													SIX4		ASB10								TNKS
					PRSS56														VN1R5	CCDC169													ZFYVE1		PRSS58								EIF3H
					AQP12B														ZNF678	PRR20B													CPSF2		ASZ1								DGAT1
					SNORA75														PRSS38	PRR20C													KCNK10		RNF32								GPAA1
					SCARNA6														LOC339529	PRR20D													GNG2		ASB15								ADAM18
					SCARNA5														LOC339535	PRR20E													KLHL28		TRY6								ADAM9
					D2HGDH														RD3	ANKRD26P3													C14orf101		LOC154761								ADAM7
					LOC728323														OR6F1	RPL21P28													PRPF39		CLEC2L								RIPK2
					LOC100129175														OR2W3	LINC00426													FBXO34		C7orf55								TNFRSF10D
					PP14571														OR2T8	TPT1-AS1													CDCA4		LOC154822								TNFRSF10C
					LOC100286922														OR2T3	LINC00421													C14orf102		LOC154860								TNFRSF10B
					MIR1471														OR2T29	PAN3-AS1													ATG2B		IQUB								TNFRSF10A
					MIR1244-1														IRF2BP2	MIR1297													UBR7		LOC154872								FGF17
					BOK-AS1														MIA3	MIR548F5													DNAAF2		TMEM213								GGH
					MIR1244-3														C1orf95	MIR759													C14orf105		GIMAP8								WISP1
					MIR1244-2														FAM89A	MIR2276													EXD2		CRYGN								CPNE3
					MIR3131														CAPN8	MIR320D1													VRTN		ZNF425								FOXH1
					MIR4268														C1orf31	MIR4305													MIS18BP1		LOC155060								CHRNA6
					MIR3132														C1orf229	MIR3613													SYNJ2BP		ZNF746								TRPA1
					MIR4269														OR2M1P	LINC00327													SLC39A9		ATP6V0E2								DOK2
					UBE2F-SCLY														OR11L1	OR7E37P													MEG3		RBM33								ASH2L
					MIR4439														OR2L8	TEX26-AS1													FLVCR2		MGC27345								MTMR7
					MIR4777														OR2AK2	SPG20OS													C14orf118		GALNTL5								CCNE2
					MIR2467														OR2L3	LOC100507240													SMEK1		RNF133								EBAG9
					MIR4440														OR2M2	LOC100509894													BTBD7		GIMAP7								MYOM2
					MIR4786														OR2T33	CCDC169-SOHLH2													MUDENG		ZNF467								DLGAP2
					MIR4441														OR2M7	MIR4499													TDP1		ZNF800								MSC
																			OR2G6	MIR4703													ZNF839		GIMAP1								MFHAS1
																			C1orf140	LOC100616668													SPATA7		LOC202781								KCNB2
																			FAM177B														ACTR10		C7orf33								RECQL4
																			ZNF847P														YLPM1		FABP5P3								CYP7B1
																			OR2T2														KCNK13		UBN2								BAG4
																			OR2T5														C14orf162		TAS2R39								ENTPD4
																			OR14I1														C14orf132		TAS2R40								ARHGEF10
																			OR2T27														DDX24		TAS2R41								MTFR1
																			OR2T35														ADCK1		CNPY1								LRRC14
																			MIR194-1														TMEM63C		LOC285889								TTC35
																			MIR215														PELI2		FLJ40852								RIMS2
																			TRIM67														RHOJ		LOC285965								ST18
																			MAP1LC3C														GALNTL1		FAM115C								TOX
																			H3F3AP4														PLEKHH1		ZNF775								MTSS1
																			OR2W5														TXNDC16		LOC285972								PTDSS1
																			OR13G1														TRMT5		ATG9B								PHYHIP
																			DUSP5P														UNC79		TPI1P2								RB1CC1
																			FLVCR1-AS1														BEGAIN		FLJ40288								ZNF623
																			LOC643723														FANCM		MESTIT1								KIAA0196
																			SNRPD2P2														PPP4R4		ST7-OT4								KBTBD11
																			RPS7P5														ZNF410		TAS2R60								HHLA1
																			LOC646627														NGB		CTAGE6P								SORBS3
																			SNORA14B														RBM25		TSPAN33								TRIB1
																			SNORA36B														SAV1		AGBL3								HRSP12
																			SNORA16B														C14orf133		OR6V1								NPM2
																			LOC728463														SMOC1		OR2A12								DLC1
																			LOC731275														MOAP1		OR2A1								NDRG1
																			LOC100130093														DIO3OS		FAM71F2								PGCP
																			LOC100130331														IRF2BPL		STRA8								SPAG11B
																			LOC100287814														MPP5		KLRG2								LYPLA1
																			LGALS8-AS1														INF2		WDR86								NCOA2
																			MIR1182														C14orf135		LOC349160								ARFGEF1
																			MIR1537														GPR135		GSTK1								COLEC10
																			MIR664														GNPNAT1		KCP								KHDRBS3
																			LINC00184														BCL11B		FLJ43663								DCTN6
																			TSNAX-DISC1														OTUB2		RNF148								PNMA2
																			MIR320B2														ZFYVE21		FEZF1								ADAM28
																			MIR3123														MEG8		FAM180A								POP1
																			MIR3124														WDR25		OR2A25								AP3M2
																			MIR3122														METTL21D		OR2A5								COPS5
																			MIR3620														LINC00341		PRRT4								RBPMS
																			MIR3916														ZC2HC1C		RAB19								WWP1
																			PROX1-AS1														C14orf169		OR2A7								STMN2
																			LOC100506795														CLMN		OR2A20P								PTP4A3
																			LOC100506810														CATSPERB		LOC401431								ERLIN2
																			ZNF670-ZNF695														ZC3H14		OR2A42								LZTS1
																			MIR4753														RIN3		FLJ45340								PROSC
																			MIR4666A														L2HGDH		MIR129-1								RNF139
																			MIR4677														C14orf159		MIR153-2								ZHX1
																			MIR4671														C14orf45		MIR182								PUF60
																			MIR4427														TMEM121		MIR183								ZHX2
																			MIR4742														DDHD1		MIR29A								DENND3
																			LINC00538														SGPP1		MIR29B1								XPO7
																																	TMX1		MIR96								TRIM35
																																	AMN		LOC407835								ZC3H3
																																	SLIRP		AKR1B15								EFR3A
																																	DNAL1		CTAGE15P								RRS1
																																	RPS6KL1		OR2A9P								SULF1
																																	SYT16		OR2A2								RHOBTB2
																																	IFI27L2		LMOD2								ARC
																																	FSCB		MIR335								BOP1
																																	SETD3		ARHGEF35								DDHD2
																																	APOPT1		GIMAP6								KIF13B
																																	HHIPL1		WEE2								PSD3
																																	C14orf142		MIR490								ZFPM2
																																	STON2		ZNF862								HEY1
																																	KIAA1737		LOC645249								TRAM1
																																	PAPLN		LOC646329								LEPROTL1
																																	FAM181A		C7orf73								SCRIB
																																	BTBD6		ACTR3C								KIAA0146
																																	EFCAB11		MIR592								SLC39A14
																																	CHURC1		MIR593								LRRC6
																																	C14orf43		MIR595								LY96
																																	LIN52		LOC728377								SGK3
																																	NEK9		LOC728743								RAD54B
																																	EXOC3L4		TMEM229A								DCAF13
																																	WDR20		LOC730441								RNF19A
																																	MAPK1IP1L		LUZP6								GPR124
																																	IFT43		MIR671								KIAA1429
																																	WDR89		LOC100124692								C8orf71
																																	C14orf149		LOC100128264								RGS22
																																	AHNAK2		CTAGE4								FBXL6
																																	TRIM9		LOC100128822								PTTG3P
																																	TRMT61A		LOC100129148								FBXO25
																																	TDRD9		LOC100130705								FGF20
																																	ANKRD9		LOC100130880								SNORA72
																																	AK7		LOC100131176								SNORD54
																																	IFI27L1		LOC100132707								OPLAH
																																	C14orf28		LOC100134229								PABPC1
																																	C14orf79		LOC100134713								KCNV1
																																	PLD4		LOC100287482								STAU2
																																	ADSSL1		MOXD2P								MTBP
																																	LRR1		ZNF783								DKK4
																																	KLHDC1		MIR548F3								EIF2C2
																																	FRMD6		MIR548I4								LSM1
																																	SOCS4		MIR548F4								ADAMDEC1
																																	NAA30		MIR548T								BHLHE22
																																	GPHB5		MTRNR2L6								MRPS28
																																	NOXRED1		MIR3907								COMMD5
																																	JDP2		LOC100505483								MRPL13
																																	ISCA2		LOC100506585								ATAD2
																																	ACOT4		LOC100507421								ASAP1-IT1
																																	TTC8		GIMAP1-GIMAP5								MRPL15
																																	TC2N		MIR4468								CNOT7
																																	SLC24A4										CPSF1
																																	SLC25A29										PURG
																																	DEGS2										LRP12
																																	RPL10L										RRM2B
																																	LINC00239										CYHR1
																																	LOC145216										ASAP1
																																	RDH12										MTERFD1
																																	ADAM21P1										PI15
																																	GSC										FAM135B
																																	SERPINA12										ZC2HC1A
																																	PRIMA1										PHF20L1
																																	PPP1R36										LACTB2
																																	SLC38A6										FAM82B
																																	C14orf37										ZNF706
																																	FRMD6-AS1										GOLGA7
																																	ABHD12B										VPS28
																																	LOC145474										ZDHHC2
																																	PTGR2										FAM203A
																																	FAM161B										KCNK9
																																	C14orf166B										SLC25A37
																																	ISM2										C8orf55
																																	CEP128										UBR5
																																	TTC7B										SCARA3
																																	LRFN5										FAM49B
																																	FAM71D										AZIN1
																																	TMEM229B										ATP6V1H
																																	C14orf49										OTUD6B
																																	TMEM30B										TMEM66
																																	MDGA2										CHRAC1
																																	SAMD15										SNTG1
																																	EML5										GDAP1
																																	MGC23270										EXOSC4
																																	C14orf183										PDP1
																																	NUDT14										CNGB3
																																	LINC00521										LY6K
																																	SERPINA11										KCTD9
																																	C14orf182										ESRP1
																																	LOC283553										WHSC1L1
																																	GPR137C										IMPAD1
																																	PROX2										TMEM70
																																	ZDHHC22										PINX1
																																	TMED8										TRMT12
																																	C14orf178										OXR1
																																	LOC283585										WDYHV1
																																	LOC283587										PIWIL2
																																	FAM181A-AS1										ELP3
																																	SNHG10										THAP1
																																	C14orf177										ARMC1
																																	SLC25A47										INTS10
																																	LINC00523										CCDC25
																																	KIAA0284										UBE2W
																																	C14orf80										BRF2
																																	C14orf55										AGPAT5
																																	C14orf39										LAPTM4B
																																	CCDC85C										C8orf39
																																	ITPK1-AS1										TMEM55A
																																	SNORD56B										SLC39A4
																																	SERPINA9										CHD7
																																	LINC00226										SYBU
																																	LINC00221										INTS8
																																	VSX2										INTS9
																																	SLC35F4										CSGALNACT1
																																	COX8C										HR
																																	ASPG										PAG1
																																	RAB15										PBK
																																	FLJ31306										ZNF395
																																	TBPL2										DEFB103B
																																	TOMM20L										BIN3
																																	SERPINA13										TEX15
																																	C14orf64										GSDMC
																																	RTL1										C8orf44
																																	TMEM179										JPH1
																																	HEATR4										C8orf4
																																	FLJ22447										ENY2
																																	PLEKHD1										CPA6
																																	LOC400236										SLURP1
																																	LOC400238										SLC45A4
																																	DICER1-AS1										MTUS1
																																	C14orf180										KIAA1456
																																	MIR127										ZFAT
																																	MIR134										KIAA1967
																																	MIR136										ZNF250
																																	MIR154										PLEKHA2
																																	MIR203										SH2D4A
																																	MIR299										PRDM14
																																	LINC00238										SNX16
																																	CCDC88C										NECAB1
																																	TEX21P										PDLIM2
																																	MIR323A										SOX17
																																	MIR337										CSMD1
																																	MIR345										EBF2
																																	MIR376C										FAM160B2
																																	MIR369										DEPTOR
																																	MIR376A1										PYCRL
																																	MIR377										C8orf33
																																	MIR379										ZBTB10
																																	MIR380										LYNX1
																																	MIR381										MTMR9
																																	MIR382										DUSP26
																																	MIR433										C8orf51
																																	MIR431										DSCC1
																																	MIR329-1										DERL1
																																	MIR329-2										CHCHD7
																																	MIR323B										GPR172A
																																	MIR409										HMBOX1
																																	MIR412										EFCAB1
																																	MIR410										MCPH1
																																	MIR376B										PPP1R3B
																																	MIR485										PLEKHF2
																																	MIR493										ZMAT4
																																	MIR432										ZFAND1
																																	MIR494										ZFHX4
																																	MIR495										GSDMD
																																	MIR496										NIPAL2
																																	MIR487A										RNF122
																																	ACOT1										CSPP1
																																	ACOT6										BAALC
																																	LOC645431										NUDT18
																																	RPL13AP3										ZNF696
																																	LINC00520										GRHL2
																																	FLJ43390										DOCK5
																																	SYNDIG1L										FLJ14107
																																	TEX22										VCPIP1
																																	MIR539										ZNF703
																																	MIR376A2										TTI2
																																	MIR487B										RAB11FIP1
																																	SCARNA13										PREX2
																																	SNORA28										REEP4
																																	SNORA79										ARHGAP39
																																	MIR411										ZNF34
																																	MIR654										SLC25A32
																																	MIR655										TM7SF4
																																	MIR656										STMN4
																																	C14orf38										RNF170
																																	LOC731223										SLCO5A1
																																	SNORD113-1										SHARPIN
																																	SNORD113-2										EPPK1
																																	SNORD113-4										SCRT1
																																	SNORD113-5										SOX7
																																	SNORD113-6										FAM167A
																																	SNORD113-7										SLC35G5
																																	SNORD113-9										LINC00208
																																	SNORD114-1										C8orf12
																																	SNORD114-2										CRISPLD1
																																	SNORD114-3										TRAPPC9
																																	SNORD114-4										TM2D2
																																	SNORD114-5										TATDN1
																																	SNORD114-6										NACAP1
																																	SNORD114-7										NCALD
																																	SNORD114-8										SGK196
																																	SNORD114-9										MAF1
																																	SNORD114-10										UTP23
																																	SNORD114-11										GINS4
																																	SNORD114-12										HOOK3
																																	SNORD114-13										PPAPDC1B
																																	SNORD114-14										MAK16
																																	SNORD114-15										TRIM55
																																	SNORD114-16										FUT10
																																	SNORD114-17										PARP10
																																	SNORD114-18										C8orf76
																																	SNORD114-19										TIGD5
																																	SNORD114-20										NUDCD1
																																	SNORD114-21										FAM83A
																																	SNORD114-22										PPP1R16A
																																	SNORD114-23										FAM86B1
																																	SNORD114-24										LRRCC1
																																	SNORD114-25										TSPYL5
																																	SNORD114-26										DNAJC5B
																																	SNORD114-27										PSKH2
																																	SNORD114-28										FAM110B
																																	SNORD114-29										MED30
																																	SNORD114-30										ERI1
																																	SNORD114-31										ZNF251
																																	MIR758										KIFC2
																																	MIR668										TMEM67
																																	MIR770										LONRF1
																																	SNORD127										CHMP7
																																	SNORA11B										MTDH
																																	MIR300										CHMP4C
																																	MIR541										PKHD1L1
																																	MIR665										NAPRT1
																																	MIR543										WDR67
																																	MIR889										HPYR1
																																	ZBTB42										RP1L1
																																	KTN1-AS1										TP53INP1
																																	LOC100129345										TGS1
																																	LOC100131366										MFSD3
																																	LOC100289511										MAL2
																																	MIR1247										XKR4
																																	MIR1185-1										CSMD3
																																	MIR1185-2										RHPN1
																																	MIR1260A										FBXO32
																																	MIR1197										C8orf40
																																	OTX2OS1										SLC26A7
																																	MIR1193										PCMTD1
																																	MIR4309										CTHRC1
																																	MIR3173										OSR2
																																	MIR4308										C8orf34
																																	MIR548Y										TOP1MT
																																	LOC100506321										CLDN23
																																	LOC100506433										ZNF572
																																	LOC100507043										GOT1L1
																																	SYNJ2BP-COX16										FAM92A1
																																	CHURC1-FNTB										VPS37A
																																	MIR4505										C8orf38
																																	MIR3545										TMEM68
																																	MIR4708										ABRA
																																	MIR4709										LYPD2
																																	MIR4710										NKX2-6
																																	MIR4706										TMEM71
																																	MIR2392										SGCZ
																																	LOC100628307										ADHFE1
																																	HIF1A-AS2										UBXN2B
																																											PXDNL
																																											AGPAT6
																																											UNC5D
																																											LETM2
																																											DCAF4L2
																																											RALYL
																																											HGSNAT
																																											DEFB104A
																																											LOC157273
																																											SGK223
																																											PEBP4
																																											CDCA2
																																											TMEM65
																																											LOC157381
																																											RDH10
																																											C8orf56
																																											ANKRD46
																																											ESCO2
																																											FBXO16
																																											LOC157627
																																											FAM84B
																																											C8orf37
																																											VPS13B
																																											C8orf42
																																											ERICH1
																																											SLC7A13
																																											TDH
																																											TMEM74
																																											FAM91A1
																																											C8orf48
																																											C8orf45
																																											CLVS1
																																											NKX6-3
																																											KCNU1
																																											C8orf84
																																											CNBD1
																																											SLC30A8
																																											COL22A1
																																											SNX31
																																											TMEM64
																																											ZNF596
																																											IDO2
																																											DEFT1P
																																											SDR16C5
																																											ADCK5
																																											TSNARE1
																																											R3HCC1
																																											PRSS55
																																											C8orf74
																																											HTRA4
																																											ADAM32
																																											C8orf47
																																											LGI3
																																											MAPK15
																																											DEFB105A
																																											DEFB106A
																																											DEFB107A
																																											DEFB109P1
																																											DEFB130
																																											ATP6V0D2
																																											NEIL2
																																											YTHDF3
																																											C8orf46
																																											LOC254896
																																											REXO1L1
																																											ADAM5P
																																											FLJ10661
																																											XKR6
																																											NSMCE2
																																											LOC286059
																																											ZNF707
																																											BREA2
																																											FAM83H
																																											LOC286083
																																											LOC286094
																																											EFHA2
																																											ZNF252
																																											TMED10P1
																																											C8orf77
																																											LOC286114
																																											C8orf31
																																											ZFP41
																																											SCARA5
																																											LOC286135
																																											RNF5P1
																																											C8orf83
																																											DPY19L4
																																											FBXO43
																																											LOC286177
																																											NKAIN3
																																											LOC286184
																																											LOC286186
																																											PPP1R42
																																											LOC286189
																																											LOC286190
																																											GPIHBP1
																																											LOC340357
																																											KLHL38
																																											NRBP2
																																											ZNF517
																																											KIAA1875
																																											C8ORFK29
																																											RSPO2
																																											POTEA
																																											SLC10A5
																																											LOC349196
																																											SPATC1
																																											USP17L2
																																											CA13
																																											XKR5
																																											FAM90A25P
																																											LOC389641
																																											C8orf80
																																											C8orf86
																																											FAM150A
																																											XKR9
																																											LOC389676
																																											RBM12B
																																											FLJ43860
																																											MAFA
																																											LOC392196
																																											LOC392232
																																											GDF6
																																											LOC401463
																																											C8orf59
																																											SAMD12
																																											MIR124-1
																																											MIR124-2
																																											MIR30B
																																											MIR30D
																																											MIR320A
																																											DEFB103A
																																											C8orf82
																																											FER1L6-AS1
																																											OR4F21
																																											FAM90A13
																																											FAM90A5
																																											FAM90A7
																																											FAM90A8
																																											FAM90A18
																																											FAM90A9
																																											FAM90A10
																																											FLJ39080
																																											FLJ46284
																																											FLJ42969
																																											C8orf85
																																											LRRC24
																																											DEFA10P
																																											C8orf22
																																											MIR383
																																											LINC00293
																																											DEFB107B
																																											DEFB104B
																																											DEFB106B
																																											DEFB105B
																																											C8orf58
																																											LINC00251
																																											SAMD12-AS1
																																											ZFAT-AS1
																																											HAS2-AS1
																																											DEFB135
																																											DEFB136
																																											DEFB134
																																											ZNF704
																																											C8orf69
																																											C8orf75
																																											MBOAT4
																																											LINC00051
																																											MIR486
																																											DEFB109P1B
																																											SNHG6
																																											SNORD87
																																											C8orf73
																																											SCXB
																																											LINC00535
																																											UG0898H09
																																											RPL23AP53
																																											RAD21-AS1
																																											FAM90A14
																																											FABP9
																																											FABP12
																																											FAM86B2
																																											SPAG11A
																																											FER1L6
																																											MIR596
																																											MIR597
																																											MIR598
																																											MIR599
																																											MIR661
																																											LOC727677
																																											HEATR7A
																																											LOC728024
																																											DEFA1B
																																											FAM90A20
																																											LOC728724
																																											FAM90A19
																																											ZNF705D
																																											OC90
																																											LOC731779
																																											MIR875
																																											MIR937
																																											MIR939
																																											LOC100127983
																																											LOC100128126
																																											LOC100128338
																																											LOC100128750
																																											FAM66B
																																											LOC100128993
																																											TCF24
																																											SCXA
																																											LOC100130155
																																											LOC100130231
																																											CCDC166
																																											LOC100130298
																																											LOC100130301
																																											LRRC69
																																											LOC100130964
																																											LOC100131726
																																											ZNF705G
																																											FAM66E
																																											LOC100132396
																																											LOC100132891
																																											FAM66D
																																											FAM66A
																																											SBF1P1
																																											LOC100133267
																																											LOC100133669
																																											LOC100192378
																																											LOC100287015
																																											DEFT1P2
																																											LOC100287846
																																											LOC100288181
																																											REXO1L2P
																																											LOC100288748
																																											DEFB4B
																																											MIR1205
																																											MIR1322
																																											MIR1206
																																											MIR1207
																																											MIR1204
																																											MIR548I3
																																											MIR1234
																																											MIR2053
																																											MIR2052
																																											MIR1208
																																											MIR4287
																																											MIR3148
																																											MIR4288
																																											MIR3150A
																																											MIR3151
																																											LOC100499183
																																											LOC100500773
																																											MIR3926-2
																																											MIR3622A
																																											MIR3926-1
																																											MIR3622B
																																											MIR3150B
																																											MIR3610
																																											LOC100505659
																																											LOC100505676
																																											LOC100505718
																																											LOC100506990
																																											LOC100507117
																																											LOC100507156
																																											LOC100507341
																																											LOC100507632
																																											LOC100507651
																																											C8orf44-SGK3
																																											ZHX1-C8ORF76
																																											MIR4469
																																											MIR378D2
																																											MIR548O2
																																											MIR4661
																																											MIR4663
																																											MIR4472-1
																																											MIR4664
																																											MIR4659A
																																											MIR4660
																																											MIR4659B
																																											MIR4471
																																											MIR4470
																																											LOC100616530
																																											LOC100652791
																																											PCAT1
																																											LINC00536
																																											FSBP

## Sheet: Amplification regions in CPCS2
cytoband	5q35.3	5q23.3	11q22.2	3q26.33	8q24.22	4q32.1	13q12.12	3q26.2	4q12	13q33.1	8q21.13	5q15
q value	1.358e-07	0.00023802	0.016727	0.004032	0.060203	0.069991	0.10568	0.015271	0.12555	0.16588	0.21301	0.11848
residual q value	1.4549e-07	0.0074152	0.016727	0.026956	0.060203	0.069991	0.10568	0.12462	0.12555	0.16588	0.21301	0.22587
wide peak boundaries	chr5:172426787-181538259	chr5:131116713-131140408	chr11:102492019-102521703	chr3:178075320-179424135	chr8:110861511-145138636	chr4:158690157-160587488	chr13:24695056-24761989	chr3:162065521-194373380	chr4:54293201-54293359	chr13:76934716-114364328	chr8:70793271-100154226	chr5:84302091-176256448
genes in wide peak	BNIP1	[HINT1]	MMP7	PIK3CA	ADCY8	ETFDH	ATP12A	hsa-mir-720	PDGFRA	ATP4B	OSGIN2	hsa-mir-886
	CANX		LOC102723838	KCNMB2	ANXA13	PPID		ACTL6A		CLN5	CA1	hsa-mir-1244-2
	CLTB			KCNMB3	ADGRB1	RAPGEF2		AHSG		COL4A1	CA2	ADRA1B
	NKX2-5			ZNF639	CYC1	FNIP2		BCHE		COL4A2	CA3	ADRB2
	DBN1			MFN1	ADCY8	C4orf45		BCL6		DCT	CALB1	ANXA6
	DRD1			GNB4	CYP11B2	MIR3688-1		AP2M1		GPR183	RUNX1T1	APC
	DUSP1			ZMAT3	EEF1D	MIR3688-2		CLCN2		EDNRB	CDH17	ATOX1
	F12			LINC01014	EXT1			CPN2		EFNB2	COX6C	ALDH7A1
	FGFR4			LOC101928739	GLI4			CRYGS		ERCC5	DECR1	BNIP1
	FLT4			KCNMB2-AS1	GML			DGKG		F7	E2F5	CAMK4
	GRK6				GPR20			DVL3		F10	EYA1	CAMK2A
	GRM6				GPT			ECT2		FGF14	FABP4	CAMLG
	HK3				GRINA			EHHADH		GPC5	FABP5	CAST
	HNRNPH1				HAS2			EIF4A2		GAS6	GEM	CCNG1
	HNRNPH1				HSF1			EIF4G1		GPR18	HNF4G	CCNH
	HRH2				KCNQ3			EPHB3		ING1	IL7	CD14
	LTC4S				LY6E			ETV5		IPO5	IMPA1	CD74
	MGAT1				LY6H			MECOM		LAMP1	KCNS2	CDC25C
	MSX2				MYC			FGF12		LIG4	MATN2	CDO1
	MAPK9				NDUFB9			GHSR		PCCA	MMP16	CDX1
	PROP1				TONSL			HRG		POU4F1	NBN	CETN3
	SLC34A1				NOV			HES1		DNAJC3	PMP2	CHD1
	SNCB				TNFRSF11B			IL1RAP		RAP2A	POLR2K	AP3S1
	ZNF354A				ENPP2			KNG1		GRK1	PKIA	COX7C
	STC2				PLEC			LPP		SLC10A2	PEX2	CSF1R
	SQSTM1				POU5F1B			NDUFB5		SLC15A1	RPL7	CSF2
	ATP6V0E1				PTK2			OPA1		SOX1	RPL30	CSNK1A1
	PDLIM7				PVT1			CLDN11		TFDP1	SDC2	CSNK1G3
	ADAMTS2				RAD21			SERPINI1		TPP2	STK3	NKX2-5
	MAML1				RPL8			SERPINI2		ZIC2	TCEB1	CTNNA1
	GFPT2				ST3GAL1			PIK3CA		STK24	TERF1	DMXL1
	RACK1				SLA			PLD1		CUL4A	TPD52	DIAPH1
	RGS14				SNTB1			POLR2H		IRS2	UQCRB	DOCK2
	CPLX2				SQLE			PRKCI		SCEL	RIPK2	DPYSL3
	BTNL3				TAF2			MASP1		PROZ	CPNE3	DRD1
	LMAN2				TG			PSMD2		ARHGEF7	TRPA1	SLC26A2
	MGAT4B				TRPS1			RFC4		CDC16	CCNE2	HBEGF
	B4GALT7				TSTA3			SNORA63		CLDN10	MSC	DUSP1
	RNF44				COL14A1			TRA2B		ITGBL1	KCNB2	EBF1
	TBC1D9B				ZNF7			SI		TM9SF2	PTDSS1	EFNA5
	N4BP3				ZNF16			ST6GAL1		GPC6	RIDA	EGR1
	FAF2				PSCA			SKIL		MBNL2	CPQ	ETF1
	ZNF346				LY6D			SLC2A2		FARP1	POP1	FABP6
	TSPAN17				JRK			SOX2		SPRY2	WWP1	FAT2
	OR2V1				EIF3H			SST		ABCC4	STMN2	FBN2
	PRELID1				DGAT1			TERC		TUBGCP3	HEY1	FER
	ZNF354C				GPAA1			THPO		TNFSF13B	LY96	FGF1
	RPL26L1				WISP1			SEC62		SOX21	RAD54B	FOXI1
	C5orf45				FOXH1			FXR1		RASA3	KIAA1429	GABRA1
	DDX41				RECQL4			TP63		DZIP1	RGS22	GABRA6
	NOP16				LRRC14			CHRD		MYO16	SNORA72	GABRB2
	HMP19				MTSS1			TNFSF10		MYCBP2	STAU2	GABRG2
	UIMC1				ZNF623			EIF2B5		ATP11A	MRPS28	GABRP
	RAB24				KIAA0196			USP13		MCF2L	MTERF3	GDF9
	NEURL1B				HHLA1			CLDN1		DOCK9	PI15	GFRA3
	FAM193B				TRIB1			MAP3K13		TGDS	ZC2HC1A	GLRA1
	TMED9				NDRG1			ADIPOQ		SLITRK5	RMDN1	GLRX
	CDHR2				COLEC10			ECE2		FBXL3	OTUD6B	GM2A
	NHP2				KHDRBS3			ABCC5		OXGR1	GDAP1	GPX3
	RNF130				PTP4A3			ALG3		NDFIP2	PDP1	GRIA1
	KIAA1191				RNF139			KCNMB2		BIVM	CNGB3	NR3C1
	ERGIC1				ZHX1			IGF2BP2		TMCO3	ESRP1	HARS
	CLK4				PUF60			CLDN16		ARGLU1	TMEM70	HINT1
	CNOT6				ZHX2			PDCD10		DCUN1D2	UBE2W	HMMR
	NSD1				DENND3			SLITRK3		ANKRD10	LAPTM4B	HRH2
	GMCL1P1				ZC3H3			NLGN1		RAB20	RBM12B-AS1	HSD17B4
	RMND5B				EFR3A			TNIK		NAXD	TMEM55A	HSPA4
	BTNL8				ARC			MCF2L2		UGGT2	INTS8	HSPA9
	DOK3				BOP1			ATP11B		PCID2	PAG1	NDST1
	ZFP2				SCRIB			VPS8		RBM26	JPH1	HTR4
	RUFY1				LRRC6			RNU6-1		UPF3A	SNX16	IK
	CPEB4				FBXL6			GPR160		KDELC1	NECAB1	IL3
	PRR7				OPLAH			FETUB		CARS2	ZBTB10	IL4
	OR4F16				MTBP			LAMP3		RNF219	PLEKHF2	IL5
	TRIM7				AGO2			KCNMB3		GRTP1	ZFAND1	IL9
	MXD3				COMMD5			GOLIM4		SLITRK6	ZFHX4	IL12B
	THOC3				MRPL13			ZNF639		TMTC4	NIPAL2	IL13
	TRIM52				ATAD2			PEX5L		ABHD13	CRISPLD1	IRF1
	PHYKPL				ASAP1-IT1			DNAJB11		ZIC5	LRRCC1	ITK
	UNC5A				CPSF1			DCUN1D1		GGACT	TSPYL5	KCNMB1
	TRIM41				CYHR1			KLHL24		TEX30	PSKH2	KCNN2
	BOD1				ASAP1			TBCCD1		ADPRHL1	TMEM67	LCP2
	COL23A1				FAM135B			P3H2		SLITRK1	MTDH	LECT2
	SCGB3A1				PHF20L1			ABCF3		TEX29	CHMP4C	LMNB1
	SFXN1				VPS28			PARL		METTL21EP	TP53INP1	LNPEP
	GPRIN1				HGH1			MFN1		SLAIN1	SLC26A7	LOX
	ZNF354B				KCNK9			YEATS2		SPACA7	OSR2	SMAD5
	C5orf47				THEM6			MYNN		RNF113B	FAM92A1	MAN2A1
	OR2Y1				FAM49B			EIF5A2		LINC00410	NDUFAF6	MCC
	CREBRF				CHRAC1			MCCC1		LINC00343	DCAF4L2	MEF2C
	BTNL9				EXOSC4			HRASLS		GPR180	RALYL	MFAP3
	HIGD2A				LY6K			MRPL47		CLYBL	RDH10	MSX2
	FAM153B				TRMT12			NCEH1		METTL21C	C8orf37	NDUFA2
	LOC202181				WDYHV1			SLC7A14		NALCN	VPS13B	NEUROG1
	EIF4E1B				SLC39A4			SENP2		HS6ST3	SLC7A13	NPM1
	RASGEF1C				GSDMC			GNB4		DAOA	SBSPON	NPY6R
	SH3PXD2B				SLURP1			RTP4		DAOA-AS1	CNBD1	PAM
	LOC285593				SLC45A4			MAGEF1		FGF14-IT1	TMEM64	PCDH1
	FAM153A				ZFAT			ZMAT3		FGF14-AS2	ERICH5	PCDHGC3
	ARL10				ZNF250			FNDC3B		LINC00551	ATP6V0D2	PCSK1
	OR2V2				DEPTOR			TBL1XR1		LINC00567	TRIQK	PDE6A
	ZNF454				PYCRL			ZBBX		LINC00346	DPY19L4	PDGFRB
	C5orf60				C8orf33			LRRC31		CHAMP1	FBXO43	PFDN1
	PRR7-AS1				LYNX1			MAP6D1		UBAC2	SLC10A5	PGGT1B
	PFN3				RHPN1-AS1			PHC3		TMEM255B	CA13	PITX1
	ZNF879				DSCC1			SPATA16		ATP11AUN	C8orf87	POU4F3
	SIMC1				DERL1			B3GNT5		MIR17	RBM12B	PPIC
	FLJ16171				SLC52A2			ATP13A4		MIR18A	LOC392232	PPP2CA
	MIR340				GSDMD			ACTRT3		MIR19A	GDF6	PPP2R2B
	SNORD95				ZNF696			MGC2889		MIR19B1	C8orf59	PURA
	SNORD96A				ARHGAP39			KLHL6		MIR20A	MIR2052HG	RARS
	LOC643201				ZNF34			VWA5B2		MIR92A1	FLJ46284	RASA1
	ZFP62				SHARPIN			TMEM41A		MIR17HG	ZNF704	RPS14
	CBY3				EPPK1			EGFEM1P		MIR4500HG	LINC01298	SGCD
	FAM153C				SCRT1			CAMK2N2		LINC00452	LINC00535	SKP1
	SNORA74B				TRAPPC9			RPL39L		CCDC168	FABP9	SLC6A7
	LOC728554				TATDN1			DNAJC19		GAS6-AS1	FABP12	SLC12A2
	AACSP1				MAF1			FAM131A		MIR622	MIR599	SLC22A4
	LINC00847				UTP23			LRRC15		MIR623	MIR875	SLC22A5
	OR4F29				PARP10			TMEM207		LINC00460	C8orf88	SLIT3
	LOC100132062				C8orf76			RTP1		FAM155A	STAU2-AS1	SNX2
	LOC100268168				TIGD5			TTC14		ACOD1	C8orf89	SPARC
	MIR1229				FAM83A			WDR49		LOC100129307	LRRC69	SPINK1
	MIR1271				PPP1R16A			LRRC34		COL4A2-AS2	MSC-AS1	SPOCK1
	MIR4281				MED30			MB21D2		LINC00552	ZFHX4-AS1	SRP19
	LOC100507387				ZNF251			CCDC50		FKSG29	REXO1L2P	STK10
	TRIM52-AS1				KIFC2			PYDC2		DNAJC3-AS1	LOC100288748	TAF7
	MIR4634				NAPRT			HTR3C		UBAC2-AS1	MIR1273A	TCF7
	MIR4638				TBC1D31			LIPH		MCF2L-AS1	MIR2052	TCOF1
	MIR5003				HPYR1			HTR3D		MIR1267	MIR3149	NR2F1
	HEIH				MFSD3			RPL22L1		MIR4306	MIR3150A	TGFBI
	LOC100996385				MAL2			LOC253573		MIR3170	LOC100500773	TTC1
	LOC100996419				CSMD3			NAALADL2		MIR3665	MIR3150B	UBE2B
	LOC101928093				RHPN1			UTS2B		EDNRB-AS1	OTUD6B-AS1	UBE2D2
	LINC01484				FBXO32			HTR3E		RBM26-AS1	MIR378D2	VDAC1
	LINC01485				TOP1MT			C3orf70		LINC00403	MIR4661	WNT8A
	LINC01411				CCDC26			TPRG1		LOC100506016	C8orf37-AS1	ST8SIA4
	LOC101928445				ZNF572			LOC285389		GAS6-AS2	MIR5708	REEP5
	CTC-338M12.4				LYPD2			CCDC39		SOX21-AS1	MIR5681A	NME5
	MIR8056				TMEM71			EHHADH-AS1		BIVM-ERCC5	MIR5681B	PDLIM4
	MIR8089				FER1L6-AS2			LPP-AS2		MIR2681	FSBP	STC2
	LINC01574				TMEM65			LRRIQ4		MIR4501	LINC00534	EIF4EBP3
	LOC102577426				LINC00964			SAMD7		MIR4500	CA3-AS1	PCDHGB4
	LOC105377763				FAM84B			NMRAL1P1		MIR4502	LOC101241902	CDC23
					FAM91A1			RTP2		MIR4705	CASC9	ADAM19
					SLC30A8			OSTN		MIR548AR	LOC101926908	FGF18
					COL22A1			ATP13A5		MIR548AS	RDH10-AS1	HDAC3
					ADCK5			SOX2-OT		DOCK9-AS2	LINC01111	P4HA2
					TSNARE1			TMEM212		LINC00554	PKIA-AS1	ATP6V0E1
					MAPK15			FLJ46066		LINC00557	LOC101927040	ATG12
					NSMCE2			FLJ42393		LINC00564	LOC101927066	PTTG1
					ZNF707			MIR28		LINC00560	LINC01607	NREP
					BREA2			SNORD2		LINC00565	LOC101927141	CNOT8
					FAM83H			SNORA4		GPC5-AS1	LOC101929709	RAB9BP1
					LINC01591			LINC01330		GPC5-AS2	LINC01030	HAND1
					ZNF252P			IGF2BP2-AS1		GPC6-AS1	MIR7641-2	MED7
					TMED10P1			LINC01192		GPC6-AS2	MIR8084	MYOT
					ZNF252P-AS1			GMNC		CLYBL-AS2	LOC102723322	NRG2
					C8orf31			LOC647323		GRTP1-AS1	LOC102724710	CXCL14
					ZFP41			SNORA81		FGF14-AS1	LOC102724804	H2AFY
					GPIHBP1			SNORD66		DOCK9-AS1	LOC102724874	SMAD5-AS1
					KLHL38			MIR551B		LINC00331	LINC01419	RNF14
					NRBP2			MIR569		LINC00333	LOC105375650	SNCAIP
					ZNF517			MIR944		LINC00351		TTC37
					WDR97			DPPA2P3		LINC00353		CLINT1
					TMEM249			LOC100128164		LINC00379		PCDHGA8
					SPATC1			LINC00887		LINC00411		PCDHA9
					MROH5			LOC100131635		LINC00433		MATR3
					MAFA			SNAR-I		LINC00440		KIAA0141
					SAMD12			MIR1224		LINC00443		JAKMIP2
					MIR30B			MIR1248		LINC00446		PJA2
					MIR30D			MIR1263		LINC00454		DDX46
					C8orf82			LINC01208		LINC00559		SLC23A1
					FER1L6-AS1			LINC00578		CLDN10-AS1		GNPDA1
					AARD			LOC100505609		COL4A2-AS1		SRA1
					LRRC24			LINC00888		ATP11A-AS1		EDIL3
					MIR151A			LOC100505920		NDFIP2-AS1		RAD50
					NCRNA00250			LOC100507661		MYCBP2-AS1		KIF20A
					SAMD12-AS1			MIR4448		RNF219-AS1		G3BP1
					ZFAT-AS1			MIR4789		ARHGEF7-AS1		APBB3
					HAS2-AS1			LINC00501		ARHGEF7-AS2		TNIP1
					LINC00051			MIR5588		FAM155A-IT1		SLU7
					TMEM75			MIR548AQ		PCCA-AS1		POLR3G
					MROH6			NAALADL2-AS3		NALCN-AS1		SEC24A
					SCX			LPP-AS1		MYO16-AS1		CPLX2
					RAD21-AS1			OPA1-AS1		LINC00359		FAXDC2
					FER1L6			ABCC5-AS1		LOC101060553		FAM114A2
					MIR548D1			FGF12-AS1		LINC00676		BRD8
					MIR661			FGF12-AS3		LINC01080		TCERG1
					CASC8			NLGN1-AS1		LINC01069		HNRNPA0
					MROH1			KLHL6-AS1		LINC00382		SPINK5
					LINC00977			TPRG1-AS2		LINC01049		SOX30
					OC90			TPRG1-AS1		LOC101927248		KIF3A
					LINC01300			EIF2B5-AS1		LOC101927284		SYNPO
					MIR937			ADIPOQ-AS1		LOC101927437		RHOBTB3
					MIR939			ATP13A5-AS1		CLYBL-AS1		ABLIM3
					FAM83H-AS1			TMEM212-AS1		LINC00368		ELL2
					CDC42P3			NAALADL2-AS2		LINC00354		HMGXB3
					LINC00861			NAALADL2-AS1		LINC01070		ARHGAP26
					CCDC166			LINC01014		LOC101928730		FSTL4
					FAM83A-AS1			LINC01206		LINC01043		ATP10B
					LOC100133669			LOC101928583		LOC101928841		2022-09-08
					CASC11			LINC01209		LINC00380		PPIP5K2
					TONSL-AS1			LOC101928739		LINC00397		WWC1
					LOC100288181			PEX5L-AS2		MIR8073		FBXW11
					MIR1302-7			LOC101928882		MIR8075		ACSL6
					MIR1205			LOC101928992		LINC01038		JADE2
					MIR1206			LOC101929106		LINC01232		LARP1
					MIR1207			LOC101929130		LINC00456		HARS2
					MIR1204			P3H2-AS1		LINC00377		TNFAIP8
					MIR1234			ATP13A4-AS1		LINC01068		GEMIN5
					MIR2053			LOC101929337		LINC01044		PCDHGA12
					MIR1208			RNU6-7		LINC00363		LRRTM2
					MIR3686			MIR6828		LINC00399		CCDC69
					MIR548AA1			MIR7977		LINC01309		PCDHB5
					MIR3610			KCCAT211		LINC00431		FBXL21
					CCAT1			LOC102724604		LINC00375		KLHL3
					ASAP1-IT2			LOC102724699		LINC00396		HAVCR1
					MINCR			LINCR-0002		LINC01039		SNORD63
					ZHX1-C8orf76			RNU6-2		LINC01054		SNORA74A
					MIR4662A			LINC01322		SCEL-AS1		CYFIP2
					MIR4662B			LINC01327		F10-AS1		PKD2L2
					MIR4663			LINC01324		LOC105370306		UQCRQ
					MIR4472-1			KCNMB2-AS1		LINC01040		AFF4
					MIR4664			LOC105374194		LOC105370333		IL17B
					PCAT1			LOC105374205		LOC105370369		MAT2B
					MIR5194			LOC105374244		LINC01047		SLC27A6
					LINC00536			LOC105374250		LINC00430		SNX24
					CCAT2			LOC105374266		LINC00449		MRPL22
					PRNCR1			HTR3E-AS1		SNORA107		PCDHB1
					LINC01608			OSTN-AS1				TLX3
					LINC01609							KCNIP1
					LOC101927513							TMED7
					LOC101927543							ISOC1
					LOC101927588							RPL26L1
					RNF139-AS1							SAR1B
					LOC101927657							DCTN4
					LINC00824							MZB1
					LOC101927798							PAIP2
					LOC101927822							CDKL3
					LOC101927845							PCDH12
					LOC101927915							FAM13B
					LOC101928087							FAM53C
					LOC101928160							REEP2
					LOC101928902							PRR16
					MIR6846							COMMD10
					MIR6847							LARS
					MIR6848							CXXC5
					MIR7112							HMP19
					MIR6850							RAPGEF6
					MIR548AZ							ERAP1
					MIR6844							KDM3B
					MIR6893							PHAX
					MIR6845							RBM27
					MIR6849							NEURL1B
					MIR7848							EPB41L4A-AS2
					CASC21							PCDHB18P
					CASC19							PCDHB17P
					PCAT2							ZCCHC10
					LINC01151							GIN1
					MAFA-AS1							WDR55
					LOC105375713							ANKHD1
					LOC105375734							SPDL1
					LOC105375744							THG1L
					LOC105375773							LOC55338
					LOC105375787							TMCO6
					LOC105375800							TRIM36
												GALNT10
												RBM22
												RIOK2
												PCDHGC5
												PCDHGC4
												PCDHGB7
												PCDHGB6
												PCDHGB5
												PCDHGB3
												PCDHGB2
												PCDHGB1
												PCDHGA11
												PCDHGA10
												PCDHGA9
												PCDHGA7
												PCDHGA6
												PCDHGA5
												PCDHGA4
												PCDHGA3
												PCDHGA2
												PCDHGA1
												PCDHGB8P
												PCDHB15
												PCDHB14
												PCDHB13
												PCDHB12
												PCDHB11
												PCDHB10
												PCDHB9
												PCDHB8
												PCDHB7
												PCDHB6
												PCDHB4
												PCDHB3
												PCDHB2
												PCDHAC2
												PCDHAC1
												PCDHA13
												PCDHA12
												PCDHA11
												PCDHA10
												PCDHA8
												PCDHA7
												PCDHA6
												PCDHA5
												PCDHA4
												PCDHA3
												PCDHA2
												PCDHA1
												VTRNA1-3
												VTRNA1-2
												VTRNA1-1
												NMUR2
												FEM1C
												C5orf15
												CDC42SE2
												TRPC7
												ERGIC1
												TENM2
												ZNF608
												KCTD16
												SEMA6A
												ARRDC3
												PCDHB16
												HMHB1
												ZBED8
												EPB41L4A
												ERAP2
												SIL1
												ARAP3
												FBXL17
												YTHDC2
												RANBP17
												GRAMD3
												PCYOX1L
												CCNJL
												SH3TC2
												PANK3
												SAP30L
												TXNDC15
												MCTP1
												CPEB4
												NDFIP1
												FBXO38
												YIPF5
												TIGD6
												SPRY4
												NUDT12
												SLC4A9
												SLC25A2
												SPATA9
												TSSK1B
												FAM172A
												PCDHB19P
												ADGRV1
												PCBD2
												PSD2
												SLF1
												THOC3
												CYSTM1
												MEGF10
												SPINK7
												HAVCR2
												SMIM3
												TSLP
												FCHSD1
												C5orf30
												LYRM7
												SLC25A46
												BOD1
												CDKN2AIPNL
												TIMD4
												ZNF300
												MYOZ3
												UBTD2
												PRDM6
												FTMT
												SFXN1
												FNIP1
												SLC35A4
												PWWP2A
												C1QTNF2
												EPB41L4A-AS1
												2022-03-03
												LYSMD3
												LEAP2
												SCGB3A2
												SLCO6A1
												C5orf47
												PPARGC1B
												PRRC1
												C5orf58
												ZNF474
												POU5F2
												AFAP1L1
												GRPEL2
												LSM11
												GPR151
												STARD4
												WDR36
												ZNF300P1
												NUDCD2
												UBLCP1
												SOWAHA
												SHROOM1
												C5orf24
												DCANP1
												MGC32805
												SLC36A2
												SPINK13
												CREBRF
												CEP120
												SLC25A48
												MBLAC2
												TMEM161B
												SRFBP1
												JAKMIP2-AS1
												ZMAT2
												ARSK
												FAM81B
												CCDC112
												PPP1R2P3
												FAM71B
												PRELID2
												SH3RF2
												PLAC8L1
												RNF145
												DCP2
												LIX1
												ADAMTS19
												SPATA24
												DNAJC18
												FAM153B
												LINC01554
												STK32A
												LVRN
												SLC36A1
												LOC255187
												LINC01366
												EFCAB9
												SH3PXD2B
												LOC285593
												KIAA0825
												GPR150
												DTWD2
												RELL2
												NBPF22P
												LOC285626
												LOC285627
												LOC285629
												SLC36A3
												KIF4B
												RGMB
												LINC00491
												RFESD
												CHSY3
												TMEM173
												FAM170A
												C5orf66-AS2
												LOC340074
												ARSI
												IRGM
												FBLL1
												FAM174A
												CATSPER3
												NIPAL4
												SLCO4C1
												TICAM2
												DND1
												SIMC1
												SAP30L-AS1
												TEX43
												LOC389332
												PROB1
												C5orf46
												ARHGEF37
												C5orf63
												SPINK6
												ANKHD1-EIF4EBP3
												MIR103A1
												MIR143
												MIR145
												MIR146A
												MIR218-2
												MIR9-2
												SPINK14
												FNDC9
												NR2F1-AS1
												C5orf56
												FLJ16171
												IGIP
												MIR378A
												TIFAB
												RGMB-AS1
												LOC553103
												CTXN3
												ECSCR
												TMEM232
												LOC643201
												GRXCR2
												SPINK9
												ARL14EPL
												LOC644285
												LOC644762
												LINC01184
												SMIM23
												CCNI2
												LINC00461
												SNORA13
												SNORA74B
												MIR583
												MIR584
												MIR585
												SNHG4
												LOC728095
												CARMN
												LINC00992
												CCDC192
												MEIKIN
												LOC729080
												LOC731157
												VTRNA2-1
												MIR874
												KIAA1024L
												ARRDC3-AS1
												LOC100130172
												FAM196B
												LOC100133050
												C5orf52
												LOC100268168
												LOC100288254
												LOC100289230
												LOC100289673
												MIR1289-2
												MIR548F3
												MIR1294
												MIR103B1
												MIR1303
												MIR1244-1
												MIR548P
												TMED7-TICAM2
												MIR2277
												MIR1244-3
												MIR1244-2
												MIR4280
												MIR3142
												MIR3141
												MIR3607
												MIR3655
												MIR3660
												MIR3912
												MIR3936
												MIR3661
												LINC01024
												LOC100505658
												STARD4-AS1
												HNCAT21
												LOC100505841
												LOC100505878
												TMEM161B-AS1
												LUCAT1
												LINC01187
												LOC100507387
												MIR4633
												MIR4634
												MIR4461
												MIR4454
												MIR378H
												MIR4460
												MIR378E
												SPRY4-IT1
												LOC100652758
												LINC01023
												MIR5197
												MIR5003
												MIR5692C1
												MIR5706
												LINC00492
												P4HA2-AS1
												NREP-AS1
												ARHGAP26-AS1
												PPP2R2B-IT1
												ARHGAP26-IT1
												LOC100996385
												C5orf66
												LOC101926905
												LOC101926941
												LOC101926975
												LOC101927023
												LOC101927059
												LOC101927078
												CTB-113P19.1
												LOC101927100
												CTB-12O2.1
												LINC01470
												LOC101927190
												SEMA6A-AS1
												HRAT56
												LOC101927357
												LOC101927379
												LOC101927421
												LOC101927460
												LOC101927488
												LOC101927697
												LOC101927740
												TH2LCRR
												LOC101927766
												HMMR-AS1
												LOC101927835
												CTB-178M22.2
												LOC101927908
												LOC101927934
												C5orf66-AS1
												LOC101927969
												CTD-2270F17.1
												LOC101928093
												LINC01484
												LINC01485
												LINC01411
												LOC101929380
												MEF2C-AS1
												LINC01339
												LOC101929696
												LOC101929710
												LOC101929719
												MIR6499
												MIR6830
												MIR6831
												MIR8056
												LOC102467212
												LOC102467213
												LOC102467214
												LOC102467216
												LOC102467217
												LOC102467223
												LOC102467224
												LOC102467225
												LOC102467226
												LOC102546226
												LINC01340
												LOC102546228
												LOC102546229
												LOC102546294
												LOC102546298
												LOC102546299
												CTB-7E3.1
												LOC102723557
												LOC102724404
												CTD-2151A2.1
												ADAMTS19-AS1
												LINC01170
												LINC01202
												LOC105377682
												LOC105377716
												LOC105379143
												LOC105379176
												LOC105379183
												LOC105379192
												LOC105379194
												WSPAR
												GRPEL2-AS1
												TRPC7-AS2
												MIR3142HG

## Sheet: Deletion regions in CPCS2
cytoband	2q37.3	9p23	1p31.1	1p36.11	9p21.3	6q26	8p23.2	2q35	14q31.1	3p14.1	10q23.31	3p14.1	3p12.3	1q44	3p13	4q34.3	15q15.3	19p13.2	8p11.21	6q16.1	9q33.2	19p13.3	3p14.3	1q41	3q11.2	6q12	3p11.1	3p12.1	3p25.1	9p24.2	10q23.33	4q28.2	9p21.2
q value	7.654e-11	4.0456e-09	8.1962e-08	1.5362e-07	8.9995e-07	5.5224e-06	0.00093961	3.5359e-07	0.0033309	0.00013339	0.0037968	0.00022056	0.0014983	0.0037526	0.00052154	0.029712	0.030037	0.014813	0.035975	0.049334	0.05646	0.030037	0.0027411	0.019017	0.072442	0.10594	0.1311	0.10177	0.16115	0.23861	0.22643	0.25813	0.25089
residual q value	3.6153e-09	4.0456e-09	8.135e-08	1.4315e-07	8.096e-07	5.5224e-06	0.00093961	0.0012937	0.0033309	0.0037968	0.0037968	0.0065313	0.01252	0.013052	0.024541	0.030037	0.030037	0.031685	0.035975	0.049162	0.05646	0.066394	0.079549	0.088192	0.104	0.104	0.13806	0.13806	0.17316	0.23791	0.23791	0.25018	0.25018
wide peak boundaries	chr2:236581262-242193529	chr9:8310705-10619051	chr1:71234073-73311663	chr1:21971793-28814235	chr9:21865499-22448738	chr6:163412504-163666898	chr8:2166023-6404670	chr2:213279524-225012229	chr14:77931285-80197612	chr3:64683188-65355232	chr10:87857401-88274281	chr3:56678841-71068962	chr3:75315280-81490961	chr1:215550518-248956422	chr3:71783234-74264223	chr4:177990720-182139540	chr15:1-49646272	chr19:7699887-7800601	chr8:43028712-46549322	chr6:93704031-121335548	chr9:122527243-122567904	chr19:715431-55581606	chr3:50647381-56624118	chr1:214336773-214605326	chr3:96354798-97449738	chr6:63712723-65792828	chr3:86070937-94015344	chr3:79765768-89113356	chr3:1-132362192	chr9:3631336-4553676	chr10:38094200-133797422	chr4:1-190214555	chr9:1-138394717
genes in wide peak	AGXT	PTPRD	NEGR1	C1QA	CDKN2A	QKI	CSMD1	AAMP	NRXN3	ADAMTS9-AS2	PTEN	ARF4	ROBO1	hsa-mir-664	PDZRN3	LINC00290	ACTC1	CLEC4M	FNTA	hsa-mir-2113	OR1N2	hsa-mir-643	ACY1	PTPN14	EPHA6	EYS	EPHA3	GBE1	hsa-mir-1280	GLIS3-AS1	hsa-mir-3158-1	hsa-mir-1979	ABCA1
	KIF1A	PTPRD-AS1	NEGR1-IT1	C1QB	CDKN2B	CAHM	LOC101927815	ATIC	LOC105370586		KLLN	DNASE1L3	ROBO2	ACTA1	RYBP		APBA2	CD209	POMK	AIM1		hsa-mir-220c	ALAS1		MIR8060	LOC441155	HTR1F	HTR1F	ACAA1	GLIS3	ACADSB	ADD1	ABCA2
	BOK	LOC105375972	LINC01360	C1QC	CDKN2A-AS1			BARD1				FHIT	LINC00960	ACTN2	EBLN2		B2M	CLEC4G	HGSNAT	AMD1		hsa-mir-1270-1	ERC2-IT1			SLC25A51P1	POU1F1	POU1F1	ACPP	RFX3-AS1	ACTA2	ADH1A	ABL1
	COL6A3			RUNX3	CDKN2B-AS1			BCS1L				FLNB	FAM86DP	PARP1	SHQ1		NBEAP1	CLEC4GP1	POTEA	PRDM1		hsa-mir-220b	CACNA1D				PROS1	CGGBP1	ACVR2B		ADAM8	ADH1B	ABO
	DTYMK			CDC42				CRYBA2				MITF	LOC728290	ADSS	PPP4R2		BUB1B			CCNC		ACP5	DOCK3				CGGBP1	CHMP2B	ACY1		ADD3	ADH1C	ACO1
	GPC1			CD52				CYP27A1				PDHB	ZNF717	AGT	LINC00870		CAPN3			COL10A1		ACTN4	DUSP7				CHMP2B	ZNF654	ADCY5		ADK	ADH4	PLIN2
	GPR35			RCC1				DES				PTPRG	FRG2C	ARF1	LINC00877		CHRM5			FOXO3		AP2A1	GRM2				ZNF654	CADM2	ADPRH		ADRA2A	ADH5	AK1
	HDLBP			CNR2				EPHA4				ATXN7	MIR1324	CAPN2	GXYLT2		CHRNA7			FRK		AES	ITIH1				C3orf38	C3orf38	ALAS1		ADRB1	ADH6	ALAD
	NDUFA10			E2F2				ACSL3				TMF1	MIR4273	CHML	PDZRN3-AS1		CKMT1B			FYN		AKT2	ITIH3				VGLL3	VGLL3	ALCAM		ALOX5	ADH7	ALDH1A1
	2022-09-02			EPHA8				FN1				SLMAP	MIR3923	LYST	LOC101927296		DUT			GPR6		AMH	ITIH4				MIR4795	LINC00971	AMT		ANK3	ADRA2C	ALDH1B1
	PDCD1			EPHB2				DNAJB2				ACOX2	LOC101927374	CHRM3	LOC105377162		EPB42			GRIK2		APLP1	PRKCD				LINC00506	LOC728290	APEH		ANXA2P3	AFM	ALDOB
	PPP1R7			EXTL1				IGFBP2				CADPS		EPHX1			FBN1			HDAC2		APOC1	RPL29				LOC101927494	MIR4795	ARF4		ANXA7	AFP	AMBP
	PER2			EYA3				IGFBP5				SUCLG2		EPRS			FGF7			KPNA5		APOC1P1	NEK4					LINC00506	RHOA		ANXA11	AGA	ANXA1
	LRRFIP1			FGR				IHH				HESX1		ESRRG			GABRA5			LAMA4		APOC2	TKT					MIR5688	ATP2B2		FAS	ALB	ANXA2P2
	HDAC4			FUCA1				CXCR1				UBA3		FH			GABRB3			MARCKS		APOC4	TNNC1					CADM2-AS2	ATP6V1A		ARL3	AMBN	NUDT2
	FARP2			IFI6				CXCR2				MAGI1		GALNT2			GABRG3			MAN1A1		APOE	WNT5A					LOC101927494	BTD		BMPR1A	ANK2	APBA1
	RAMP1			GALE				CXCR2P1				PSMD6		GNG4			GALK2			PLN		KLK3	MANF					SNORA95	ERC2-IT1		BNIP3	SLC25A4	AQP3
	STK25			SFN				INHA				ARL6IP5		GUK1			GANC			POU3F2		ASNA1	BAP1						CACNA1D		CAMK2G	ANXA2P1	AQP7
	COPS8			GPR3				PAX3				RPP14		H3F3A			GATM			PREP		ATP1A3	RRP9						SLC25A20		CASP7	ANXA3	ASS1
	CAPN10			HMGN2				SERPINE2				FAM107A		HLX			GCHFR			REV3L		ATP4A	DCAF1						CAMP		ENTPD1	ANXA5	AUH
	PASK			HMGCL				PTPRN				FRMD4B		HNRNPU			PDIA3			ROS1		ATP5D	PARP3						CASR		CDK1	APBB2	BAAT
	ATG4B			HTR1D				RPL37A				LRIG1		ITPKB			IPW			SIM1		AXL	NISCH						CAV3		CHAT	AREG	BAG1
	SNED1			ID3				SLC4A3				APPL1		KCNK1			ITPKA			SMPD2		AZU1	TWF2						CBLB		CHUK	RHOH	KLF9
	TRAF3IP1			STMN1				SLC11A1				FOXP1		LBR			IVD			NR2E1		BAX	RAD54L2						CCK		ABCC2	ART3	C5
	ANO7			PAFAH2				TNP1				ARHGEF3		LGALS8			LTK			TSPYL1		BCAT2	STAB1						CD80		COL13A1	ATOH1	C8G
	PRLH			PPP1R8				TNS1				IL17RD		MARK1			MAP1A			DDO		BCKDHA	ABHD14A						CD86		COL17A1	ATP5I	CA9
	THAP4			PTAFR				TUBA4A				PXK		MTR			MEIS2			SNX3		BCL3	POC1A						ENTPD3		COX15	NKX3-2	CACNA1B
	ANKMY1			RHCE				VIL1				FEZF2		NID1			MFAP1			CD164		CEACAM1	DNAH1						CD47		CPN1	BMP3	CCIN
	SCLY			RHD				WNT6				LMOD3		NVL			TRPM1			WISP3		BLVRB	ERC2						CDC25A		CTBP2	BMPR1B	KYAT1
	ASB1			SNORA73A				XRCC5				ADAMTS9		PSEN2			NDN			WASF1		BST2	GNL3						CISH		CTSLP2	BST1	TNFSF8
	HES6			RPA2				ZNF142				ABHD6		RAB4A			OCA2			FHL5		C3	SPCS1						CCR1		CYP2C19	BTC	ENTPD2
	RNPEPL1			RPL11				SCG2				C3orf14		RGS7			PLCB2			ATG5		C5AR1	RBM15B						CCR3		CYP2C8	CAMK2D	CD72
	GAL3ST2			RPS6KA1				CUL3				THOC7		RYR2			RAD51			ZBTB24		CA11	TEX264						CCR4		CYP2C9	CASP3	CDK9
	RAB17			SLC9A1				STK16				KBTBD8		SRP9			RYR3			FIG4		CACNA1A	SFMBT1						CCR5		CYP2C18	CASP6	CDKN2A
	MLPH			TAF12				CDK5R2				SLC25A26		AURKAPS1			SCG5			FUT9		CALM3	PHF7						CCR8		CYP2E1	CCKAR	CDKN2B
	C2orf54			TCEA3				CNOT9				FAM3D		TARBP1			SLC12A1			TRAF3IP2		CALR	TLR9						ACKR2		CYP17A1	CCNA2	CEL
	ILKAP			TCEB3				TTLL4				C3orf49		TBCE			SNRPN			ASCC3		CAPNS1	PBRM1						COL7A1		CYP26A1	CCNG2	CELP
	ING5			SLC30A2				FARSB				SNTN		TGFB2			SORD			BVES		CAPS	CHDH						COL8A1		DMBT1	SCARB2	CKS2
	MGC16025			LUZP1				ABCB6				SYNPR		LEFTY2			SPINT1			SEC63		CCNE1	IL17RB						CPOX		DNA2	CD38	CLTA
	LOC93463			ARID1A				ARPC2				ASB14		TLR5			SRP14			CDK19		CD22	CACNA2D3						CSTA		DNTT	LRBA	CNTFR
	TWIST2			SNHG3				SPEG				FAM19A4		GPR137B			THBS1			TSPYL4		CD33	DCP1A						CTNNB1		DOCK1	CDS1	COL5A1
	NEU4			NR0B2				OBSL1				PRICKLE2		TP53BP2			TJP1			UFL1		SIGLEC6	GLT8D1						CX3CR1		DUSP5	CLGN	COL15A1
	MTERF4			FCN3				DNPEP				C3orf67		TSNAX			TP53BP1			BRD7P3		CD37	SEMA3G						CYP8B1		ECHS1	CENPC	SLC31A1
	UBE2F			MAP3K6				KCNE4				KCTD6		USH2A			TYRO3			ASF1A		CD70	PCBP4						DAG1		EGR2	CENPE	SLC31A2
	OTOS			THEMIS2				PNKD				DNAH12		WNT9A			UBE3A			PNISR		CD79A	LRTM1						DAZL		EIF4EBP2	CLCN3	CRAT
	COPS9			ZBTB40				ABCA12				PDE12		ZNF124			MKRN3			FBXL4		ADGRE5	SELK						DNASE1L3		EMX2	CNGA1	CTSL
	OR6B3			CELA3A				CNPPD1				DENND6A		HIST3H3			SLC30A4			SESN1		CDKN2D	NT5DC2						DOCK3		ERCC6	CPE	CTSV
	LOC150935			WASF2				STK36				EOGT		GNPAT			PWAR5			OSTM1		CEACAM5	WDR82						DRD3		FGF8	CRMP1	CTSLP8
	LINC01107			HNRNPR				GMPPA				LINC00698		CDC42BPA			EIF3J			NDUFAF4		CEBPA	ABHD14B						DUSP7		FGFR2	CSN1S1	CYLC2
	LOC151174			SRRM1				SMARCAL1				SPATA12		DEGS1			JMJD7-PLA2G4B			DSE		CEBPG	RFT1						CELSR3		GDF2	CSN2	DAPK1
	ERFE			CNKSR1				PRKAG3				FAM19A1		KMO			SNAP23			TUBE1		CGB3	ACTR8						EPHA3		GDF10	CSN3	BRINP1
	LOC200772			GMEB1				FEV				LINC00994		TAF1A			HERC2			C6orf203		CEACAM3	GPR62						FANCD2		GFRA1	CTBP1	DBH
	RTP5			NUDC				ANKZF1				MIR3136		EXO1			SNURF			CDC40		CEACAM7	IQCF1						FBLN2		GLUD1	CTSO	SARDH
	LOC285095			SRSF10				ASIC4				MIR4272		GGPS1			SLC28A2			RWDD1		CEACAM8	GLYCTK						FHIT		GLUD1P3	DGKQ	DNM1
	DUSP28			RCAN3				DOCK10				PTPRG-AS1		TMEM63A			COPS2			COQ3		CEACAM4	PPM1M						FLNB		GOT1	DCK	DMRT1
	ESPNL			LYPLA2				MREG				PSMD6-AS2		TOMM20			TGM5			SOBP		CIRBP	CCDC66						GAP43		PRLHR	DCTD	ECM2
	RBM44			DNAJC8				PECR				ADAMTS9-AS2		URB2			PPIP5K1			QRSL1		TBCB	TMEM110						GATA2		GPR26	DHX15	TOR1A
	AQP12A			KDM1A				2022-03-04				PRICKLE2-AS1		CEP170			AQR			PDSS2		CKM	IQCF2						GBE1		GRK5	DMP1	LPAR1
	KLHL30			WDTC1				WDFY1				MAGI1-AS1		AKT3			SECISBP2L			GOPC		AP2S1	IQCF5						GLB1		GRID1	DRD5	S1PR3
	OR6B2			CELA3B				USP37				SYNPR-AS1		BPNT1			ARHGAP11A			HACE1		CLC	MUSTN1						GNAI2		HABP2	DSPP	MEGF9
	FLJ43879			TMEM50A				CTDSP1				THOC7-AS1		ZBTB18			LCMT2			BEND3		CLPTM1	IQCF3						GNAT1		HELLS	EDNRA	ELAVL2
	MIR149			STX12				TMBIM1				ARHGEF3-AS1		LEFTY1			SLC12A6			PRDM13		CNN1	MIRLET7G						GOLGA4		HHEX	EGF	ENDOG
	LOC643387			CLIC4				RNF25				PRICKLE2-AS2		SPHAR			RASGRP1			POPDC3		CNN2	MIR135A1						GOLGB1		HK1	EIF4E	ENG
	AQP12B			SYF2				MRPL44				PRICKLE2-AS3		CAPN9			SERF2			MICAL1		COMP	IQCF6						GP9		HMX2	ELF2	STOM
	D2HGDH			LDLRAP1				ATG9A				SUCLG2-AS1		SDCCAG8			GPR176			FAM184A		COX6B1	SMIM4						XCR1		HNRNPF	ENPEP	FANCC
	LOC728323			SNORA73B				FAM134A				SAMMSON		DUSP10			CHP1			MANEA		COX7A1	SNORD19						GPR15		HNRNPH3	EPHA5	FANCG
	PP14571			RNU11				GLB1L				LOC101929159		COG2			OIP5			GPR63		CRX	SNORD69						GPR27		TLX1	EREG	FBP1
	BOK-AS1			AHDC1				SPAG16				C3orf67-AS1		RBM34			BAHD1			ARMC2		CSNK1G2	ESRG						GPX1		HPS1	ETFDH	FKTN
	MIR3133			SMPDL3B				CHPF				ADAMTS9-AS1		FBXO28			FAN1			RPF2		NCAN	SNORD19B						GRM2		HTR7	EVC	FCN1
	MIR4269			LINC00339				NHEJ1				MIR548BB		ABCB10			CEP152			MCHR2		CYP2A6	LINC00696						GRM7		IDE	F11	FCN2
	UBE2F-SCLY			ZNF593				FAM124B				LOC105377102		OPN3			MAPKBP1			FAXC		CYP2A7	MIR3938						GSK3B		IFIT2	FABP2	FOXD4
	MIR2467			YTHDF2				TUBA4B				LOC105377105		RAB3GAP2			GOLGA8A			RTN4IP1		CYP2A13	IQCF4						GTF2E1		IFIT1	ACSL1	FOXE1
	MIR4440			WNT4				WNT10A				FAM3D-AS1		TRIM58			RTF1			USP45		CYP2B6	ABHD14A-ACY1						HCLS1		IFIT3	FAT1	MLANA
	MIR4786			GPN2				PLCD4				LOC105377143		AHCTF1			CYFIP1			SLC22A16		CYP2B7P	TMEM110-MUSTN1						HGD		INPP5A	FGA	FPGS
	MIR4441			MED18				TMEM169				LOC105377146		OR1C1			MGA			MFSD4B		CYP2F1	MIR4787						HRH1		KCNMA1	FGB	FXN
	CAPN10-AS1			TRNAU1AP				STK11IP				ARF4-AS1		OR2M4			VPS39			GTF3C6		DAPK3	ITIH4-AS1						HTR1F		KIF11	FGF2	NR5A1
	LINC01237			AIM1L				MOGAT1						OR2L2			FAM189A1			KLHL32		DBP	GLYCTK-AS1						HYAL1		ABLIM1	FGF5	FUT7
	LOC101928111			XKR8				AP1S3						OR2L1P			CCNDBP1			NUS1		CFD	CACNA2D3-AS1						IL5RA		LIPA	FGFR3	GALT
	MIR6811			TMEM57				SGPP2						OR2T1			EID1			SLC16A10		DHPS	IQCF5-AS1						IMPDH2		MAT1A	FGG	GAS1
	LOC102723927			ASAP3				TMEM198						TAF5L			NPAP1			BVES-AS1		DMPK	LOC101929054						IRAK2		MBL2	FRG1	NR6A1
				PNRC2				ZFAND2B						DISC2			HYPK			CCDC162P		DMWD	MIR8064						ITGA9		MGMT	GAB1	GCNT1
				PIGV				PKI55						DISC1			TMEM87A			AK9		DNASE2	SNORD136						ITGB5		MKI67	GABRA2	GGTA1P
				MTFR1L				CCDC140						CNIH4			RPAP1			NT5DC1		DNM2							ITIH1		MSMB	GABRA4	B4GALT1
				RSRP1				SLC23A3						PYCR2			DKFZP434L187			FAM26D		DNMT1							ITIH3		MXI1	GABRB1	GLDC
				PITHD1				LINC00608						RRP15			BLOC1S6			ZUFSP		ARID3A							ITIH4		NDUFB8	GABRG1	GLE1
				MAN1C1				GPBAR1						DESI2			GREM1			FAM162B		ECH1							ITPR1		NFKB2	GAK	GNAQ
				NIPAL3				CFAP65						SCCPDH			RPUSD2			TBC1D32		EEF2							KPNA1		NODAL	GC	GNG10
				SEPN1				RUFY4						TRIM17			TUBGCP4			HS3ST5		EFNA2							LAMB2		NRAP	GK2	GOLGA1
				GRHL3				CATIP						KCTD3			EHD4			GPRC6A		MEGF8							RPSA		OAT	GK3P	GOLGA2
				IL22RA1				RESP18						ARID4B			DUOX2			RFX6		ELANE							LSAMP		P4HA1	GLRB	GPR21
				GPATCH3				VWC2L						EGLN1			MYEF2			SLC35F1		ELAVL1							LTF		PAX2	GNRHR	RAPGEF1
				CEP85				MIR153-1						MAP10			NDUFAF1			VGLL2		ELAVL3							MAP4		PCBD1	GPM6A	GRIN1
				PHACTR4				MIR26B						2022-03-02			NUSAP1			LACE1		EMP3							MCM2		PDE6C	GRK4	GSN
				AUNIP				LOC440934						SUSD4			EMC4			MMS22L		ADGRE1							MITF		PGAM1	GRIA2	HNRNPK
				LIN28A				MIR375						KIF26B			SPTBN5			FAM26E		EPOR							MLH1		PITX3	GRID2	HSD17B3
				FAM110D				LINC00607						GPATCH2			CTDSPL2			MCM9		NR2F6							MOBP		PLAU	CXCL1	DNAJA1
				DHDDS				DIRC3						HEATR1			KLF13			SCML4		ERCC1							CD200		PNLIP	CXCL2	HSPA5
				ZNF436				LOC100129175						SLC30A10			DUOX1			CEP57L1		ERCC2							MST1		PNLIPRP1	CXCL3	TNC
				SH3BGRL3				MIR3131						ZNF692			MAGEL2			PPIL6		ERF							MST1R		PNLIPRP2	GRSF1	IARS
				SESN2				MIR4268						IARS2			DLL4			LINC01268		FBL							MYD88		PPA1	GUCY1A3	IFNA1
				TMEM222				MIR3132						ENAH			INO80			FLJ34503		ETFB							MYL3		PPP1R3C	GUCY1B3	IFNA2
				ZDHHC18				MIR4439						NUP133			PPP1R14D			DCBLD1		ETV2							MYLK		PPP3CB	GYPA	IFNA4
				TRIM63				MIR4438						ERO1B			MTMR10			LOC285762		FARSA							NDUFB4		NPY4R	GYPB	IFNA5
				SYTL1				VWC2L-IT1						FMN2			ZNF770			RSPH4A		FCAR							NKTR		PRF1	GYPE	IFNA6
				SNHG12				LOC100996693						COQ8A			HAUS2			LINC00222		FCER2							OGG1		SRGN	H2AFZ	IFNA7
				STPG1				LOC101928103						ZNF695			RMDN3			CEP85L		FCGRT							OXTR		PRKG1	HADH	IFNA8
				UBXN11				LINC01280						GJC2			DNAJC17			LIN28B		FLT3LG							CNTN3		MAPK8	HTT	IFNA10
				ATPIF1				LOC101928327						SIPA1L2			NOP10			FAM26F		FOSB							PDHB		HTRA1	HGFAC	IFNA13
				RAB42				CATIP-AS1						ZP4			NSMCE3			GSTM2P1		FPR1							PFKFB4		PSAP	UBE2K	IFNA14
				FAM46B				LINC01494						RHOU			EMC7			RFPL4B		FPR2							PLCD1		PSD	HMGB2	IFNA16
				KDF1				MIR6513						TFB2M			PAK6			FAM229B		FPR3							PLXNA1		PTEN	HMX1	IFNA17
				MYOM3				MIR6809						GREM2			DTWD1			TSG1		FTL							PLXNB1		PTPRE	HNRNPD	IFNA21
				ZNF436-AS1				MIR6810						ACBD3			KNL1			TRAF3IP2-AS1		FUT1							POU1F1		ALDH18A1	HPGD	IFNA22P
				PDIK1L				LOC102724849						SMYD3			AVEN			MIR548B		FUT2							PPARG		RBP3	HTN1	IFNB1
				IFNLR1				MIR9500						2022-03-01			ATP10A			MIR587		FUT3							PRKAR2A		RBP4	HTN3	IFNW1
				PAQR7				CATIP-AS2						ARV1			GJD2			MCHR2-AS1		FUT5							PRKCD		RET	IBSP	IL11RA
				FAM76A				LINC01614						AIDA			STARD9			TPI1P3		FUT6							PROS1		RGR	IDUA	INSL4
				ZNF683				LOC105373876						JMJD4			VPS18			METTL24		GAMT							PTH1R		RGS10	CFI	JAK2
				MDS2				DIRC3-AS1						C1orf35			SQRDL			LIN28B-AS1		GCDH							PTPRG		RPL21	IGFBP7	LCN1
				LOC284632				LOC105373878						TTC13			ZNF106			TRAPPC3L		GIPR							QARS		RPS24	JCHAIN	LCN2
				CATSPER4										PGBD5			SPATA5L1			TSTD3		GNA11							RAB5A		SCD	RBPJ	LMX1B
				TRNP1										C1orf115			CHAC1			CD24		GNA15							RAF1		CXCL12	IL2	MLLT3
				CD164L2										HHIPL2			KATNBL1			LOC100287632		GNG7							RARB		SFRP5	CXCL8	MTAP
				NCMAP										ZNF669			WDR76			MIR2113		GPI							RHO		SFTPD	IL15	MUSK
				ACTG1P20										ZNF672			TMEM62			LOC100422737		GPR4							SNORA62		FBXW4	ING2	NCBP1
				LACTBL1										PCNX2			SEMA6D			MIR3144		GPR32							ROBO1		SLC18A2	CXCL10	NDUFA8
				LOC646471										WDR26			SPG11			MIR548AI		FFAR1							ROBO2		SLC18A3	IRF2	NDUFB6
				SCARNA1										SH3BP5L			ELL3			LOC100996634		FFAR3							RPL15		SLIT1	KDR	NFIB
				SNORA44										OR2L5			NIPA2			MANEA-AS1		FFAR2							RPL24		SNCG	KIT	NFIL3
				SNORA61										OR2G3			C15orf48			LOC101927314		MKNK2							RPL29		SUPV3L1	KLKB1	NFX1
				SNORA16A										OR2G2			C15orf41			LOC101927365		GPX4							RPL32		TACR2	LETM1	NINJ1
				SNORD99										OR2C3			ZFYVE19			LOC101927640		GRIK5							RPN1		TAF5	LRPAP1	NOTCH1
				C1orf234										TRIM11			FRMD5			LOC101927686		GRIN2D							SATB1		TCF7L2	MAD2L1	NPR2
				MIR1976										MIXL1			DISP2			LOC101927768		ARHGAP35							ATXN7		TECTB	SMAD1	NTRK2
				MIR3115										SPRTN			CHRFAM7A			LOC101927919		GSK3A							SCN5A		TFAM	MANBA	ROR2
				MIR4253										OBSCN			ULK4P3			ARMC2-AS1		GTF2F1							SCN10A		TIAL1	MGST2	ODF2
				MIR3917										NTPCR			ULK4P1			MIR7641-2		GYS1							SEC13		TLL2	CXCL9	OMD
				TCEB3-AS1										EFCAB2			ARHGAP11B			LOC105377924		HAS1							SEMA3F		UBE2D1	AFF1	OGN
				LOC100506985										MLK4			DPH6			LOC105377962		FOXA3							SETMAR		UROS	NR3C2	ORM1
				MIR4419A										ZNF496			C15orf57			LOC105377967		HNRNPL							SLC6A1		VCL	MSX1	ORM2
				MIR4425										C1orf198			KNSTRN			LOC105377975		HPN							SLC6A6		VDAC2	MTNR1A	PAEP
				MIR4684										DISP1			BMF					HRC							SLC6A11		WNT8B	MTTP	PAPPA
				MIR4418										WNT3A			SHF					PRMT1							SLC15A2		XPNPEP1	MUC7	PAX5
				MIR378F										HIST3H2A			DUOXA1					DNAJB1							SMARCC1		ZNF22	MYL5	PDCL
				RCAN3AS										ZNF670			SNORD107					ICAM1							STAC		ZNF32	NDUFC1	PBX3
				LINC01355										NLRP3			CHST14					ICAM3							NEK4		ZNF33B	NEK1	PCSK5
				LOC101928043										COX20			CASC4					ICAM4							SYN2		ZNF37A	NFKB1	PGM5
				LOC101928163										SNAP47			TUBGCP5					IL11							TCTA		CCDC6	NKX6-1	PHF2
				LOC101928303										CCSAP			TGM7					IL12RB1							TDGF1		NCOA4	NPY1R	PTPA
				LOC101928324										LYPLAL1			CATSPER2					ILF3							TGM4		SLC25A16	NPY2R	PPP3R2
				LOC101928728										OR2M5			NIPA1					INSL3							TGFBR2		SHOC2	NPY5R	PPP6C
				MIR6731										OR2M3			PLA2G4E					INSR							THRB		ADAM12	PCDH7	PRKACG
				MIR6127										OR2T12			TRIM69					IRF3							TIMP4		ZNF239	PDGFRA	PRSS3
														OR14C36			PWAR1					JAK3							TKT		UTF1	PDE6B	PSMB7
														OR2T34			TERB2					JUNB							TMF1		PARG	PDHA2	PSMD5
														OR2T10			LOC145845					JUND							CLEC3B		NDST2	GATB	PTCH1
														OR2T4			TMCO5A					KCNA7							TNNC1		MBL1P	PF4	PTGDS
														OR2T11			ZSCAN29					KCNC3							TOP2B		LIPF	PF4V1	PTGS1
														DNAH14			TTBK2					KCNJ14							NR2C2		EIF3A	PITX2	PTPN3
														OR2B11			CDAN1					KCNN1							TRH		GBF1	PKD2	PTPRD
														WDR64			STRC					KCNN4							UBA7		LDB1	PLRG1	RAD23B
														C1orf131			CSNK1A1P1					KIR2DL1							UBE2E1		SGPL1	EXOSC9	RALGDS
														SPATA17			OTUD7A					KIR2DL2							UBE2E2		BTRC	POLR2B	RFX3
														EDARADD			SPRED1					KIR2DL3							UBP1		CH25H	POU4F2	RGS3
														MRPL55			PGBD4					KIR2DL4							UPK1B		PKD2L1	PPEF2	RLN1
														HIST3H2BB			ADAL					KIR2DS1							UMPS		BTAF1	PPAT	RLN2
														BROX			EXD1					KIR2DS3							USP4		PAPSS2	PPBP	RMRP
														SLC35F3			FSIP1					KIR2DS4							UQCRC1		INA	PPID	RORB
														B3GALNT2			RHOV					KIR2DS5							VHL		PDLIM1	PPP2R2C	RPL7A
														GCSAML			FAM227B					KIR3DL1							VIPR1		SMC3	PPP3CA	RPL12
														GCSAML-AS1			UBR1					KIR3DL2							WNT5A		NEURL1	PRKG2	RPS6
														CNIH3			PATL2					KIR3DS1							WNT7A		BUB3	MAPK10	RXRA
														LINC01341			LPCAT4					KLK1							XPC		DDX21	PTPN13	CCL19
														EXOC8			PLA2G4F					KLK2							CNBP		LGI1	QDPR	CCL21
														LOC149373			LRRC57					LAIR1							ZNF35		NOLC1	RAP1GDS1	SET
														RNF187			NUTM1					LAIR2							ZNF80		DLG5	REST	SH3GL2
														SDE2			HMGN2P46					LDLR							ZNF148		GSTO1	RFC1	SHB
														CNST			SLC24A5					LGALS4							BRPF1		CHST3	RGS12	SLC1A1
														CCDC185			LOC283683					LGALS7							IFRD2		BAG3	RNF4	SMARCA2
														PLD5			GOLGA6L2					LHB							MAPKAPK3		VPS26A	ABCE1	SNAPC3
														C1orf100			OR4N4					LIG1							SEMA3B		MINPP1	RPL9	SNAPC4
														IBA57			LOC283710					LIM2							SLMAP		KIF20B	RPL34	SPTAN1
														OR2T6			FAM98B					LIPE							MANF		SEC24C	RPS3A	STXBP1
														LOC255654			PLA2G4D					LRP3							RAB7A		SH3PXD2A	S100P	SURF1
														C1orf101			HERC2P3					CYP4F3							COLQ		FAM53B	MSMO1	SURF2
														PGBD2			GOLGA6L1					BCAM							ACOX2		GPRIN2	CXCL6	SURF4
														OR2L13			GOLGA8G					LYL1							BAP1		SLK	CXCL11	MED22
														OR14A16			GOLGA8IP					MAG							EOMES		BMS1	CXCL5	SURF6
														LIN9			SNORD108					MAN2B1							HYAL3		SPOCK2	SFRP2	SYK
														VN1R5			SNORD109A					MATK							CAMK1		ZNF518A	SGCB	TAL2
														ZNF678			SNORD115-1					BORCS8-MEF2B							CGGBP1		RHOBTB1	SH3BP2	TEK
														PRSS38			WHAMMP3					RAB8A							BHLHE40		DCLRE1A	SNCA	TESK1
														LOC339529			FMN1					MAP3K10							RUVBL1		FRAT1	SOD3	TGFBR1
														LINC01139			SNORD64					MLLT1							CADPS		PPIF	SPINK2	TLE1
														OR6F1			PWAR4					MYO1F							HYAL2		ACTR1A	SPP1	TLE4
														OR2W3			PWARSN					MYBPC2							B4GALT4		HNRNPA3P1	SRP72	TLN1
														OR2T8			LINC01193					GADD45B							SNX4		SMNDC1	STATH	TLR4
														OR2T3			MRPL42P5					MYO9B							SUCLG2		NPM3	SULT1E1	TMOD1
														OR2T29			IGHV1OR15-1					HNRNPM							HESX1		MICU1	TACR3	TPM2
														IRF2BP2			C15orf52					CEACAM6							KAT2B		GLRX3	TDO2	TRAF1
														MIA3			GOLGA8EP					NDUFA3							NR1I2		RPP30	TEC	TRAF2
														STUM			OR4M2					NDUFA7							BSN		DPYSL4	TLL1	TSC1
														FAM89A			OR4N3P					NDUFB7							MBD4		TACC2	TLR1	TTF1
														CAPN8			HERC2P10					NFIC							H1FX		SORBS1	TLR2	TXN
														COA6			SHC4					NFIX							LIMD1		ERLIN1	TLR3	TYRP1
														C1orf229			CTXN2					NFKBIB							KALRN		LBX1	TRPC3	UGCG
														OR2M1P			HERC2P2					NKG7							CCRL2		NRG3	TXK	VAV2
														OR11L1			C15orf53					CNOT3							UBA3		MGEA5	UBE2D3	VCP
														OR2L8			C15orf54					NOTCH3							RPL14		TUBGCP2	UCHL1	VLDLR
														OR2AK2			DUOXA2					NOVA2							SEC22C		PRDX3	UCP1	CORO2A
														OR2L3			MIR211					NPAS1							RRP9		ADIRF	UGDH	XPA
														OR2M2			NF1P2					NPHS1							LRRFIP2		VAX1	UGT2B4	ZFP37
														OR2T33			GOLGA6L22					NRTN							MAGI1		C10orf10	UGT2B7	ZNF79
														OR2M7			HERC2P9					NTF4							CACNA2D2		ATE1	UGT2B10	ZNF189
														OR2G6			WHAMMP2					NUCB1							SLC22A14		POLR3A	UGT2B15	ZFAND5
														C1orf140			GOLGA8B					OAZ1							SLC22A13		ZWINT	UGT2B17	NR4A3
														FAM177B			EIF2AK4					P2RY11							SH3BP5		LDB3	UGT8	BRD3
														ZNF847P			CATSPER2P1					PAFAH1B3							SLC4A7		SEC23IP	VEGFC	NUP214
														OR2T2			LINC00929					PDE4A							STXBP5L		ECD	WFS1	LHX3
														OR2T5			CKMT1A					PDE4C							GUCA1C		RAB11FIP2	WHSC1	GFI1B
														OR14I1			SERINC4					PEPD							IQCB1		CPEB3	NELFA	PIP5K1B
														OR2T27			C15orf62					PIK3R2							DZIP3		INPP5F	ZNF141	RECK
														OR2T35			GOLGA8N					PIN1							VGLL4		ZNF365	SLBP	IKBKAP
														MIR194-1			C15orf56					PLAUR							EDEM1		DKK1	GLRA3	CDC14B
														MIR215			PHGR1					FXYD1							DCAF1		NT5C2	ACOX3	TMEFF1
														TRIM67			EIF3J-AS1					FXYD3							TBC1D5		PDCD11	SPARCL1	SSNA1
														MAP1LC3C			CHEK2P2					POLD1							TATDN2		SORCS3	SMARCA5	EDF1
														H3F3AP4			LOC646214					POLR2E							IP6K1		ZSWIM8	SORBS2	CTNNAL1
														GTF2IP20			CXADRP2					POLR2I							EPM2AIP1		WAPL	PRSS12	MPDZ
														BECN2			PDCD6IPP2					POU2F2							PSMD6		PPRC1	CPZ	FBP2
														OR2W5			IGHV1OR15-3					PPP2R1A							TOMM70		FAM175B	NOP14	DPM2
														OR13G1			REREP3					PPP5C							TRANK1		RRP12	FAM193A	FUBP3
														DUSP5P1			GOLGA8S					PRKACA							SRGAP3		TBC1D12	USO1	CLIC3
														C1orf145			GOLGA8J					PRKCG							IQSEC1		DNAJC9	UNC5C	PRPF4
														IBA57-AS1			GOLGA8T					PKN1							DLEC1		DNMBP	LAMTOR3	KLF4
														LYPLAL1-AS1			GOLGA8K					PRKCSH							EXOG		CSTF2T	PDE5A	GTF3C5
														SNRPD2P2			GOLGA8M					MAP2K2							XYLB		FRAT2	SLC4A4	GTF3C4
														MT1HL1			MIR626					MAP2K7							OXSR1		SIRT1	SAP30	CER1
														RPS7P5			MIR627					PSPN							NR1D2		KAT6B	INPP4B	LHX2
														LYPD8			ANP32AP1					PRRG2							PDCD6IP		TSPAN15	PROM1	PLAA
														SNORA14B			GOLGA6L6					KLK7							PARP3		IFIT5	HERC3	GRHPR
														SNORA36B			LOC727924					KLK6							COX17		DPCD	PHOX2B	FAM189A2
														TGFB2-AS1			GOLGA8O					KLK10							ARPC4		SEC31B	SNORD73A	TJP2
														LINC01347			GOLGA6L7P					PRTN3							ZNF197		NUDT13	STBD1	MED27
														LINC01348			GOLGA8H					PSG1							RBM6		ATRNL1	CDKL2	PTGES
														BTNL10			PIN4P1					PSG2							RBM5		HERC4	PAPSS1	ATP6V1G1
														LOC100130331			OIP5-AS1					PSG3							NME6		PTPN20	LDB2	GABBR2
														RNA5S1			GOLGA8CP					PSG4							CTDSPL		EDRF1	LRAT	GDA
														RNA5S2			PWRN1					PSG5							CD96		LRIT1	AIMP1	GNA14
														RNA5S3			PWRN2					PSG6							EIF1B		TCTN3	NDST3	RALGPS1
														RNA5S4			SNORD116-1					PSG7							TRAIP		KIF1BP	SLIT2	ADAMTSL2
														RNA5S5			SNORD116-2					PSG9							TFG		C10orf12	RAB28	RGP1
														RNA5S6			SNORD116-3					PSG11							ST3GAL6		ANKRD2	TMPRSS11D	TRIM14
														RNA5S7			SNORD116-4					PSMC4							ARIH2		CNNM1	ABCG2	MELK
														RNA5S9			SNORD116-5					PSMD8							TADA3		MYOF	HAND2	RUSC2
														RNA5S10			SNORD116-8					PTBP1							CRTAP		AP3M1	ADAMTS3	PPP1R26
														RNA5S11			SNORD116-10					PTGER1							ATG7		ANKRD1	CLOCK	SEC16A
														RNA5S12			SNORD116-11					PTGIR							ARL6IP5		GHITM	CEP135	ZBTB5
														RNA5S13			SNORD116-12					PTPRH							NPRL2		PALD1	RAPGEF2	PUM3
														RNA5S14			SNORD116-13					PTPRS							CXCR6		PDCD4	KIAA0232	TNFSF15
														RNA5S15			SNORD116-14					PVR							CSPG5		VENTX	MFAP3L	PTBP3
														RNA5S16			SNORD116-15					NECTIN2							POLQ		R3HCC1L	SEC24D	GNE
														RNA5S17			SNORD116-16					RAB3A							CHL1		POLL	G3BP2	SH2D3C
														LOC100287497			SNORD116-17					RAD23A							ARPP21		CTNNA3	WDR1	RCL1
														LINC00582			SNORD116-18					RELB							CCR9		BLNK	HS3ST1	TOPORS
														LGALS8-AS1			SNORD116-20					UPF1							ALDH1L1		A1CF	FGFBP1	RABEPK
														MIR1182			SNORD116-21					RFX1							USP19		NRBF2	HNRNPDL	SIGMAR1
														MIR1537			SNORD116-22					RFX2							PDIA5		KCNIP2	TSPAN5	LAMC3
														MIR548F3			SNORD116-23					RPL18							SLC38A3		CUZD1	ENAM	TUBB4B
														MIR664A			SNORD116-24					RPL18A							CYB561D2		CALY	LINC01587	UBAC1
														LINC00184			SNORD116-25					RPL28							TMEM115		NEUROG3	FAM13A	OLFM1
														TSNAX-DISC1			SNORD115-2					MRPS12							RPP14		ASCC1	MFSD10	ZER1
														MIR320B2			SNORD116-26					RPS9							HHLA2		EXOSC1	SPRY1	CREB3
														MIR3123			SNORD116-27					RPS11							FSTL1		MRPS16	MAEA	UNC13B
														MIR3124			SNORD115-3					RPS15							FAM107A		CALHM2	TLR6	SEMA4D
														MIR3620			SNORD115-4					RPS16							WDR6		CUTC	PCGF3	ANP32B
														MIR3916			SNORD115-5					RPS19							RASSF1		PLCE1	ANAPC10	AGPAT2
														TAF1A-AS1			SNORD115-6					RPS28							NISCH		DUSP13	ATP8A1	SPTLC1
														ITPKB-IT1			SNORD115-7					RRAS							MRPL3		CHST15	SPON2	POMT1
														LINC01354			SNORD115-8					RTN2							FILIP1L		SUFU	PGRMC2	SMC2
														LINC01132			SNORD115-10					RYR1							TREX1		ACSL5	SEC24B	DMRT2
														CHRM3-AS2			SNORD115-11					SAFB							SCN11A		PANK1	TACC3	RRAGA
														ZNF670-ZNF695			SNORD115-12					CLEC11A							TUSC2		FXYD4	SLC30A9	ZBTB6
														MIR4428			SNORD115-13					SCN1B							MGLL		CCSER2	CXCL13	NEK6
														MIR4753			SNORD115-14					CCL25							TWF2		EXOC6	SLC34A2	SDCCAG3
														MIR4454			SNORD115-15					SEPW1							COPG1		FAM35A	MAB21L2	NOXA1
														MIR4666A			SNORD115-16					SGTA							TRAK1		DDIT4	PAICS	CCL27
														MIR4677			SNORD115-17					SH3GL1							DHX30		CCNJ	MXD4	USP20
														MIR4671			SNORD115-18					SLC1A5							SACM1L		2022-03-05	PDLIM5	ACTL7B
														MIR4427			SNORD115-20					SLC1A6							SCAP		ZRANB1	RRH	ACTL7A
														MIR5096			SNORD115-21					SLC5A5							LAMB2P1		CFAP46	CORIN	GADD45G
														MIR4742			SNORD115-22					SLC8A2							MYH15		NSMCE4A	UGT2B11	SPIN1
														MIR5008			SNORD115-23					SMARCA4							EXOSC7		DNAJB12	PLK4	SEC61B
														HLX-AS1			SNORD115-25					SNAPC2							TMCC1		CNNM2	PTTG2	SLC27A4
														CHRM3-AS1			SNORD115-26					SNRNP70							PDZRN3		WBP1L	CPLX1	SLC35D2
														LINC00210			SNORD115-29					SNRPA							CAND2		CCDC186	HPSE	CNTRL
														LOC101927143			SNORD115-30					SNRPD2							CLASP2		CRTAC1	SLC26A1	WDR5
														LOC101927164			SNORD115-31					SPIB							PLXND1		CEP55	NMU	SPACA9
														LOC101927478			SNORD115-32					STK11							RAD54L2		LRRC20	SMR3B	ADAMTS13
														LOC101927532			SNORD115-33					STXBP2							FRMD4B		CWF19L1	NPFFR2	CACFD1
														LOC101927604			SNORD115-34					SULT2B1							STAB1		SLC29A3	PPARGC1A	PSIP1
														LOC101927683			SNORD115-35					SULT2A1							GPD1L		RNLS	PPBPP2	INSL6
														LOC101927765			SNORD115-36					SUPT5H							RFTN1		PI4K2A	UGT2A1	SLC2A6
														LOC101927787			SNORD115-37					SYT5							NBEAL2		CSGALNACT2	CCNI	PTENP1
														LOC101927851			SNORD115-38					TBXA2R							NUP210		H2AFY2	LIAS	AKAP2
														LOC101928068			SNORD115-39					TCF3							PLCL2		HIF1AN	ADAM29	RPL35
														LOC101928226			SNORD115-41					PRDX2							ANKRD28		RUFY2	PRDM5	MAN1B1
														LOC101929631			SNORD115-44					TGFB1							FAM208A		WDR11	LSM6	DCTN3
														LINC01352			SNORD116-28					THOP1							KLHL18		SLF2	NUDT6	FRMPD1
														LOC101929771			SNORD116-29					ICAM5							LARS2		CCAR1	ANXA10	DOLK
														MIR6742			SNORD115-48					TLE2							RYBP		OGDHL	KLHL2	ZNF510
														MIR7641-2			SNORD115-24					TNNI3							LINC01565		DHX32	SCRG1	HABP4
														MIR6741			SNORD115-27					TNNT1							CAPN7		PPP2R2D	HSPA4L	PTGR1
														LOC102723833			SNORD115-28					TPM4							MKRN2		CISD1	SEC31A	TRIM32
														LOC102723886			SNORD115-45					TULP2							NAT6		TDRD1	RUFY3	FNBP1
														TGFB2-OT1			SNORD115-47					TYK2							FBXL2		DNAJC12	MMRN1	SETX
														SPATA17-AS1			MIR147B					TYROBP							ABHD14A		ASAH2	LIMCH1	ERP44
														DISC1-IT1			LOC100128714					UBA52							NEPRO		BCCIP	WDFY3	KDM4C
														SNORA100			LOC100130111					NR1H2							POC1A		C10orf2	PALLD	ZBTB43
																	SRP14-AS1					UQCRFS1							ABI3BP		SAR1A	DCUN1D4	SMC5
																	ANKRD63					USF2							CNOT10		TM9SF3	TBC1D9	KANK1
																	LOC100131315					VASP							TMEM158		ENTPD7	METAP1	FAM120A
																	HERC2P7					VAV1							NDUFAF3		ZMIZ1	TBC1D1	PMPCA
																	GOLGA8F					XRCC1							THUMPD3		AS3MT	SEL1L3	VPS13A
																	GOLGA8DP					ZFP36							MYRIP		STAMBPL1	KIAA0922	ASTN2
																	JMJD7					ZNF14							PTPN23		GPAM	PDS5A	AGTPBP1
																	PLA2G4B					ZNF708							NECTIN3		SHTN1	ADGRL3	BICD2
																	POTEB2					ZNF20							CHMP2B		FAM160B1	TRIM2	FKBP15
																	WHAMMP1					ZNF28							DNAH1		WDFY4	MAN2B2	PHF24
																	LOC100288637					ZNF43							HIGD1A		SEMA4G	ANP32C	KIAA0368
																	LOC100289656					ZNF45							LRIG1		ARHGAP22	SLC7A11	EXOSC2
																	MIR1233-1					ZNF69							SUSD5		MYOZ1	NOCT	NCS1
																	MIR1268A					ZNF221							ERC2		PLEKHA1	PARM1	TDRD7
																	MIR1282					ZNF85							APPL1		AVPI1	FAM149A	SLC44A1
																	NDUFAF4P1					ZNF90							HACL1		HPSE2	RCHY1	ANGPTL2
																	LOC100419583					ZNF91							ZBTB20		FAM204A	ANKRD17	NUP188
																	MIR3118-3					ZNF99							TTLL3		CDH23	STAP1	CDK20
																	MIR1233-2					ZNF222							OR5K1		LHPP	FBXL5	DDX58
																	MIR3118-4					ZNF121							OR5H1		PBLD	FBXO8	RABGAP1
																	MIR3118-2					ZNF136							GNL3		NPFFR1	CHIC2	TMEM2
																	MIR4310					ZNF137P							FAM162A		C10orf54	SMR3A	TMEM245
																	MIR3942					ZNF146							SEC22A		MMS19	NSG1	FRRS1L
																	INAFM2					ZNF155							ATP2C1		NOC3L	PPA2	SLC24A2
																	RAD51-AS1					ZNF175							FOXP1		IKZF5	DAPP1	CIZ1
																	DPH6-AS1					ZNF177							ZBTB11		ZDHHC6	DKK2	DNAJB5
																	SERF2-C15ORF63					ZNF180							MORC1		PCDH15	FAM184B	DCAF12
																	MIR4509-1					ZNF208							CNTN6		CUEDC2	INTU	WHRN
																	MIR4509-2					ZNF223							LSM3		DDX50	NAAA	NELFB
																	MIR4508					ZNF224							RBMS3		FBXL15	GPR78	NIPSNAP3A
																	MIR4510					ZNF225							NKIRAS1		OR13A1	COQ2	NSMF
																	MIR4716					ZNF226							SPCS1		C10orf76	ARFIP1	GPSM1
																	MIR4715					ZNF227							ACAD9		HPS6	SULT1B1	DKFZP434A062
																	TMCO5B					ZNF112							ASTE1		MMRN2	PDLIM3	GAPVD1
																	MIR5701-2					ZNF229							KLF15		MFSD13A	HPGDS	RALGAPA1P1
																	MIR5701-1					ZNF230							SETD2		MCMBP	ZNF330	PHF19
																	SNORD116-30					SF3A2							GTPBP8		SYNPO2L	TMPRSS11E	ZNF658
																	SNORD115-46					ELL							TAGLN3		C10orf95	ZCCHC4	SPATA31A7
																	LOC100996255					SYMPK							PRSS50		PLEKHS1	ANAPC4	FBXW2
																	POTEB					MIA							RBM15B		PDZD7	SPOCK3	SPAG8
																	GOLGA8R					CLPP							GMPPB		OBFC1	MRPS18C	OR1J4
																	LOC101927079					DPF1							SEC61A1		C10orf88	LAP3	OR2K2
																	LOC101928042					LTBP4							LINC00312		UBTD1	KLHL5	FBXO10
																	LOC101928134					TEAD2							LMCD1		BICC1	SEPSECS	GBGT1
																	LOC101928174					RANBP3							PIK3R4		TMEM254	COPS4	LHX6
																	LOC101928227					CYP4F2							PODXL2		HKDC1	AADAT	OSTF1
																	EHD4-AS1					PPFIA3							ARHGEF3		CFAP43	HSD17B11	OR1L3
																	PLA2G4E-AS1					KHSRP							TRAT1		TET1	LEF1	OR1L1
																	LOC101928414					PLA2G4C							VILL		LRRC27	HERC5	OR1J2
																	LINC01491					RFXANK							IMPG2		TNKS2	KLF3	SNORA65
																	PWRN3					EIF3G							SSUH2		TRIM8	FAM198B	SNORD62A
																	GABRG3-AS1					STX10							TRNT1		TSPAN14	PLAC8	SNORD36C
																	MIR8063					S1PR4							ABHD5		KAZALD1	LARP7	SNORD36B
																	POTEB3					URI1							DYNC1LI1		SFXN3	EMCN	SNORD36A
																	LOC102725022					TNFSF14							C3orf18		SLC25A28	MYOZ2	SNORD24
																	PWRN4					TNFSF9							CRBN		ELOVL3	ASIC5	RANBP6
																	LOC105370757					NAPA							SS18L2		MARVELD1	GALNT7	TRUB2
																	LOC105370792					SIGLEC5							CCDC174		SYT15	NUDT9	DNAI1
																	LOC105370802					FCGBP							SHISA5		RASSF4	NUP54	ST6GALNAC4
																	LOC105370941					AP1M1							TIMMDC1		C10orf11	STX18	INVS
																	LOC105370943					AP3D1							ZDHHC3		PCGF6	FGFRL1	NDOR1
																	BUB1B-PAK6					PGLYRP1							ZMYND10		ARID5B	CLDN22	SIT1
																						F2RL3							PLA1A		LOXL4	CYTL1	SPINK4
																						ARHGEF1							TEX264		ZDHHC16	GAR1	TOR1B
																						PDCD5							TMA7		FAM213A	SH3TC1	TOR2A
																						DYRK1B							ZNF589		DYDC2	UGT2B28	NTMT1
																						LPAR2							HEMK1		PCGF5	RBM47	PHPT1
																						RAB11B							IP6K2		ADGRA1	PCDH18	CD274
																						CRLF1							SFMBT1		LZTS2	USP53	ANAPC2
																						NUMBL							NCKIPSD		PHYHIPL	DKFZP434I0714	PKN3
																						CYTH2							PHF7		LCOR	OTUD4	DPP7
																						S1PR2							FBXO40		NKX6-2	NKX1-1	PSAT1
																						ZNF235							GHRL		MRPL43	TET2	UBQLN1
																						TRIP10							TLR9		AFAP1L2	DCHS2	SLC2A8
																						LONP1							SEMA5B		PLA2G12B	ARHGEF38	OBP2B
																						KCNK6							WDR5B		MYPN	PIGG	OBP2A
																						NCR1							LZTFL1		PYROXD2	DCAF16	ST6GALNAC6
																						MED26							PARP14		USMG5	OCIAD1	STOML2
																						HOMER3							P4HTM		LINC00839	COMMD8	2022-12-01
																						IL27RA							SLC6A20		ZNF503	ODAM	PCA3
																						NAPSA							IL17RD		AIFM2	HPF1	AK3
																						GDF15							GRAMD1C		ADO	HERC6	EXOSC3
																						TECR							ROPN1		ATAD1	MCUB	ABHD17B
																						ZNF254							SIDT1		ARHGAP19	2022-03-01	MRPS2
																						GMFG							ELP6		JMJD1C-AS1	BANK1	COQ4
																						RAB3D							SNRK		KNDC1	LARP1B	LOC51145
																						APBA3							QRICH1		ITPRIP	SDAD1	CERCAM
																						IER2							PXK		OLMALINC	TMEM33	EGFL7
																						KLK4							CMTM6		MCU	LGI2	CDKN2A-AS1
																						SAFB2							TRMT10C		MTG1	BBS7	UBAP1
																						ZNF432							SLC41A3		CDHR1	UBA6	GOLM1
																						DHX34							SLC25A38		BBIP1	NEIL3	PRRX2
																						KIAA0355							ULK4		FANK1	PGM2	SPOUT1
																						ZNF536							OXSM		OPALIN	C4orf19	CHMP5
																						KMT2B							SLC35A5		SYCE1	FBXW7	TRMO
																						KEAP1							TMEM45A		ZFAND4	TBC1D19	RAB14
																						MED16							FEZF2		OPN4	PI4K2B	TMEM8B
																						CHAF1A							IFT57		HOGA1	TMEM144	C9orf78
																						SH2D3A							EBLN2		SORCS1	TMA16	SHC3
																						AP1M2							ANO10		C10orf71	UFSP2	POLE3
																						UBA2							DALRD3		PRAP1	BLOC1S4	NANS
																						SAE1							SHQ1		ZNF511	ZGRF1	FBXW5
																						SUGP2							PBRM1		CHCHD1	STK32B	MRPL50
																						EBI3							ARL8B		MSS51	AP1AR	RC3H2
																						DDX39A							SETD5		CFAP70	MAML3	EPB41L4B
																						ZNF443							DPPA4		C10orf90	CHRNA9	EQTN
																						PLIN3							TMEM39A		BTBD16	BMP2K	TBC1D13
																						AKAP8							ZNF654		FAM24A	DDX60	NUTM2F
																						LILRB2							TMEM40		PSTK	CDKN2AIP	DIRAS2
																						APC2							ABHD10		ZNF488	LYAR	BNC2
																						PAK4							CHDH		PIK3AP1	TENM3	HAUS6
																						B3GNT3							IL17RB		MORN4	N4BP2	ASPN
																						CLEC4M							IFT122		ZFYVE27	TMEM184C	BSPRY
																						ABCA7							NGLY1		MMP21	2022-09-11	APTX
																						HMG20B							TBC1D23		COMTD1	EXOC1	TOR4A
																						KLF2							CFAP44		FRA10AC1	LRP2BP	CNTLN
																						TUBB4A							CACNA2D3		ANKRD22	TMEM165	TEX10
																						TMEM147							DCP1A		SFXN2	PDGFC	PLPPR1
																						IFI30							GLT8D1		PDZD8	SLC2A9	FOCAD
																						TOMM40							EMC3		AGAP4	FSTL5	UBE2R2
																						TIMM44							EAF2		BORCS7	BDH2	EXD3
																						CARM1							BRK1		NUDT9P1	SMARCAD1	FAM206A
																						SEMA6B							ZKSCAN7		AGAP11	MEPE	NMRK1
																						CHERP							LMOD3		GSTO2	STOX2	STX17
																						RNASEH2A							CLDND1		SFR1	PRDM8	NOL8
																						RABAC1							MUC13		CALHM3	UTP3	SPATA6L
																						SPINT2							RAD18		CTAGE7P	INTS12	C9orf40
																						KLF1							SEMA3G		CLRN3	ANKRD50	TMEM38B
																						DLL3							HMCES		ANAPC16	ATP10D	SMU1
																						CERS1							NIT2		PNLIPRP3	DANCR	RFK
																						GIPC1							POGLUT1		SFXN4	KIAA1211	NIPSNAP3B
																						POP4							BBX		CPXM2	RNF150	STRBP
																						ZNF234							KIF15		ADAMTS14	NWD2	TBC1D2
																						ZNF266							ADAMTS9		ACSM6	TBC1D14	HEMGN
																						PPP1R13L							PCBP4		SAMD8	SORCS2	KIF27
																						CD3EAP							PCNP		LIPJ	CC2D2A	CDC37L1
																						RUVBL2							SENP7		CFL1P1	KLHL8	DENND4C
																						LILRB1							ABHD6		TRUB1	PCDH10	RABL6
																						HCST							LRTM1		FRMPD2	CFAP97	CDK5RAP2
																						PNPLA6							C3orf14		VTI1A	FNIP2	UBAP2
																						KDELR1							KIAA1143		DYDC1	SLAIN2	PLGRKT
																						UQCR11							ISY1		EIF5AL1	SHROOM3	CBWD1
																						LILRB5							HHATL		HECTD2	STIM2	KLHL9
																						ILVBL							HEG1		FGFBP3	SH3RF1	BARX1
																						LILRB4							KIAA1257		C10orf82	UVSSA	RNF20
																						KLK11							ARHGAP31		CACUL1	METTL14	LRRC8A
																						TMED1							CCDC191		HSD17B7P2	WDR19	INPP5E
																						LILRA1							WDR48		USP54	ZFYVE28	NPDC1
																						LILRB3							LRRN1		NKX2-3	GBA3	OR2S2
																						LILRA2							KIAA1524		SLC35G1	ENOPH1	BARHL1
																						UPK1A							SELK		CFAP58	OPRPN	IFNK
																						HNRNPUL1							PROK2		FAM170B	OSTC	SH3GLB2
																						CLASRP							EEFSEC		C10orf128	IL21	GSN-AS1
																						KPTN							RNF123		FUT11	RXFP1	REXO4
																						SLC7A9							NSUN3		OIT3	AFAP1	DOLPP1
																						CDC37							CIDEC		C10orf91	GUF1	KIAA1161
																						MAP4K1							POPDC2		PWWP2B	SPCS3	KCNT1
																						KLK8							RBSN		LINC00858	SCOC	RIC1
																						CYP4F8							KIF9		ANTXRL	TRAPPC11	LOC100499484-C9ORF174
																						PNKP							NFKBIZ		EMX2OS	NEUROG2	ZBTB26
																						COPE							AZI2		PLPP4	SLC39A8	GBA2
																						ATF5							MTMR14		VSTM4	NCAPG	DENND1A
																						ZFP30							ATG3		PAOX	HHIP	GPR107
																						ZNF507							MRPS25		FAM24B	NDST4	SLC46A2
																						ADGRL1							CSRNP1		TMEM254-AS1	ETNPPL	LINC00474
																						PPP6R1							GORASP1		PLAC9	USP46	INIP
																						CARD8							CCDC14		C10orf107	MRPL1	ZNF462
																						SBNO2							CDCP1		TMEM26	RASL11B	DMRT3
																						SIRT2							CCDC71		ZCCHC24	ELOVL6	PRDM12
																						CYP2G1P							NT5DC2		UNC5B	TNIP2	NAA35
																						MAST1							SLC26A6		STOX1	HAUS3	DMRTA1
																						UNC13A							CRELD1		C10orf35	NDNF	SLC28A3
																						KDM4B							CAMKV		TYSND1	FAT4	CARD9
																						MAST3							TMEM43		RTKN2	ARSJ	SUSD1
																						SIPA1L3							OR5H6		TBATA	SRD5A3	POLR1E
																						FCHO1							OR5H2		ATOH7	ARHGAP10	IPPK
																						CIC							ZXDC		SLC16A9	KLF3-AS1	DDX31
																						ZC3H4							ZBED2		FAM13C	CENPU	FAM129B
																						ZFR2							LRRC2		2022-03-08	THAP9	LRRC19
																						SIN3B							FYCO1		C10orf25	NSUN7	MRPL41
																						HAUS5							CEP97		TMEM72-AS1	UGT2A3	NOL6
																						ARHGEF18							HSPBAP1		ZNF485	HAND2-AS1	WNK2
																						CRTC1							C3orf52		RASGEF1A	GSTCD	SECISBP2
																						MAU2							QTRT2		REEP3	MAP9	C9orf16
																						PIP5K1C							CCDC51		JMJD1C	TNIP3	MAPKAP1
																						FBXO46							ZNF385D		ZNF503-AS1	JADE1	DCAF10
																						ETHE1							EFCC1		IPMK	ABCA11P	ZCCHC6
																						BRD4							NEK11		FAM21C	SCD5	GALNT12
																						RPL13A							HDAC11		EBF3	DNAJB14	EHMT1
																						ARHGAP45							THOC7		CALHM1	TMEM156	MOB3B
																						SYNGR4							NAA50		CASC2	WWC2	CAAP1
																						LILRA4							ABTB1		TCERG1L	FRAS1	CNTNAP3
																						PRG1							WDR82		HSPA12A	NAA15	ERMP1
																						CASP14							TSEN2		SGMS1	CWH43	SVEP1
																						CBLC							GRIP2		PIPSL	ABHD18	RMI1
																						NUP62							OR5AC2		PGBD3	ALPK1	TRPM3
																						HSPBP1							RTP3		C10orf53	GRPEL1	PTGES2
																						PPP1R15A							LRRC2-AS1		FUOM	MED28	IFT74
																						PLD3							PARP9		JAKMIP3	CXXC4	FAM214B
																						FKBP8							C3orf20		STK32C	KCNIP4	GKAP1
																						EML2							ARL6		BLOC1S2	CEP44	PDCD1LG2
																						TMEM59L							ATRIP		RBM20	SETD7	AKNA
																						PGLS							NICN1		PDCD4-AS1	PLA2G12A	MIR600HG
																						LSM4							CHCHD6		FLJ37201	FIP1L1	URM1
																						KLK5							MON1A		LINC01553	TLR10	ISCA1
																						ZNF345							CMSS1		LOC283028	SLC25A31	DOCK8
																						PRKD2							JAGN1		LINC00841	RAB33B	ARPC5L
																						RPL36							KBTBD8		LOC283038	ARHGAP24	HDHD3
																						ZNF473							SLC12A8		LOC283045	FGFBP2	AIF1L
																						KANK2							LINC00852		ZMIZ1-AS1	SNX25	UCK1
																						CLIP3							RETNLB		WDR11-AS1	TTC29	ZNF484
																						FAM32A							CCDC54		SEPT7P9	MND1	FSD1L
																						LSM14A							IL17RC		FAM149B1	SLC10A7	CEP78
																						KLK13							ABHD14B		FFAR4	TKTL2	ZCCHC7
																						CCDC9							MINA		KCNK18	C4orf17	ANKRD20A1
																						PRPF31							ADGRG7		ANKRD30BP3	QRFPR	GARNL3
																						IRF2BP1							POMGNT2		DUPD1	FAM175A	HSDL2
																						FGF21							DIRC2		LIPM	KIAA1109	C9orf64
																						GAPDHS							EAF1		CYP26C1	MFSD7	CARD19
																						OR7A17							DCLK3		VWA2	NOA1	MFSD14C
																						TIMM13							MAATS1		NANOS1	TMEM175	TMEM246
																						TSPAN16							PHLDB2		LRIT2	ABLIM2	NTNG2
																						DAZAP1							UCN2		HMX3	HOPX	MFSD14B
																						OR10H3							LOC90246		LRRTM3	COL25A1	HINT2
																						OR10H2							EFCAB12		NHLRC2	USP38	C9orf24
																						OR10H1							ZNF502		CCDC172	LNX1	PIGO
																						OR7E24							BOC		DMBT1P1	MGARP	PRRC2B
																						OR7C2							NXPE3		FAM21A	AFAP1-AS1	PLPP7
																						OR7A5							RFT1		SH2D4B	NAA11	GLIS3-AS1
																						OR7C1							OXNAD1		C10orf99	GPAT3	ZDHHC12
																						SNORA68							ZBTB47		SLC16A12	CBR4	MIGA2
																						SNORD41							ACTR8		CC2D2B	PIGY	ARHGEF39
																						SNORD37							CMTM7		ENO4	TMEM128	C9orf3
																						SNORD35A							TXNRD3		ARMS2	CABS1	FIBCD1
																						SNORD34							OSBPL10		TEX36	ZNF518B	CCDC183
																						SNORD33							OSBPL11		LINC00959	FHDC1	SNHG7
																						SNORD32A							SLC25A26		GUCY2GP	FLJ20021	TMEM141
																						RNU6-1							ZNF501		NKX1-2	LOC90768	ARRDC1-AS1
																						ZNF285							FANCD2OS		LINC00999	PRMT9	COL27A1
																						AKAP8L							LRRC58		ACTR3BP5	CCDC149	ALG2
																						ZBTB32							LRRC3B		BMS1P5	DDX60L	FGD3
																						SIGLEC7							GALNT15		LBX1-AS1	YTHDC1	MVB12B
																						LYPD3							GPR62		C10orf120	CTBP1-AS2	TPD52L3
																						ARRDC2							CPNE4		LOC399815	TMEM129	WDR34
																						BBC3							CCDC58		METTL10	NAF1	SAPCD2
																						DKKL1							KCNH8		FLJ37035	MOB1B	C9orf69
																						TJP3							FAM3D		FOXI2	TIFA	LRSAM1
																						CPAMD8							ZPLD1		LINC01164	FAM114A1	IL33
																						SIGLEC9							LYZL4		LINC01168	TRMT10A	TMEM261
																						SIGLEC8							KLHL40		SPRNP1	MRFAP1	MSANTD3
																						C5AR2							TRIM71		GOLGA7B	LOC93622	UAP1L1
																						NMRK2							CD200R1		LINC01561	TADA2B	SLC25A51
																						DHDH							CHCHD4		FAM45A	TBCK	MRRF
																						EIF3K							CRYBG3		MIR107	HTRA3	RBM18
																						UBE2S							DCBLD2		C10orf105	HELQ	ARRDC1
																						SLC6A16							TPRA1		C10orf62	CYP2U1	DPH7
																						C19orf53							TMEM42		AGAP6	C1QTNF7	ADAMTSL1
																						BABAM1							UROC1		CCNYL2	MRFAP1L1	LINC00950
																						LGALS13							NUDT16		ZNF32-AS1	DDIT4L	TMEM203
																						UHRF1							COL6A6		ZNF32-AS3	CLNK	KIF12
																						CYP2S1							FAM172BP		ZNF32-AS2	WDR17	PALM2
																						TFPT							METTL6		GLUD1P7	ARAP2	SLC25A25
																						STRN4							TAMM41		AGAP12P	PCAT4	WDR31
																						HOOK2							IL17RE		C10orf55	ANTXR2	ZNF618
																						SERTAD3							IQCF1		FAM35BP	OCIAD2	UHRF2
																						SERTAD1							GLYCTK		LINC00595	SCLT1	FAM122A
																						SLC39A3							PPM1M		DNAJC9-AS1	C4orf33	ZMYND19
																						GLTSCR2							C3orf49		LINC00619	TMEM155	GRIN3A
																						GLTSCR1							SNTN		FAM35DP	PABPC4L	TMC1
																						TNPO2							SYNPR		LINC00857	ADAD1	RNF183
																						ADGRE2							LSMEM2		LINC00863	ZFP42	NACC2
																						CD209							RPL32P3		IFIT1B	LIN54	C9orf116
																						EHD2							H1FOO		FRG2B	SPATA18	CARNMT1
																						KLK14							ASB14		LOC441666	C4orf32	C9orf57
																						KLK12							DTX3L		MIR346	TMPRSS11B	C9orf85
																						COL5A3							FAM19A4		LRRC18	GNPDA2	C9orf135
																						RDH8							SGO1		SPRN	SPATA4	LCN8
																						SHANK1							PP2D1		MIR146B	CPEB2	FAM69B
																						NOSIP							EFHB		MIR202	EVC2	PTRH1
																						MRPL4							LINC00635		NPS	ARL9	PIP5KL1
																						NDUFA13							CPNE9		SCART1	AASDH	TAF1L
																						ANGPTL4							DPPA2		SNORA19	PDCL2	PTPDC1
																						HSD17B14							CCDC80		LOC642361	C4orf36	ANKRD19P
																						GP6							BTLA		AGAP9	PACRGL	ARID3C
																						VRK3							CCDC12		ZNF487	TRAM1L1	RPP25L
																						2022-03-02							PPP4R2		BMS1P6	OTOP1	C9orf131
																						ZNF571							ROPN1B		HOST2	ENPP6	OR13C5
																						GMIP							LINC00691		FAM196A	SLC9B2	OR13C8
																						CD320							C3orf22		FAM25A	ASB5	OR13C3
																						ECSIT							ZCWPW2		TMEM72	SLC9B1	OR13C4
																						ZBTB7A							CMC1		LIPK	ZNF827	OR13F1
																						FZR1							NEK10		LIPN	SH3D19	OR1L8
																						WDR83OS							SPICE1		LINC00865	NFXL1	OR1N2
																						ISYNA1							CMTM8		LINC00842	NIPAL1	OR1N1
																						SIRT6							NUDT16P1		FAM25C	PAQR3	DBH-AS1
																						PIAS4							CCDC13		DRGX	SHISA3	ASB6
																						LSR							LOC152225		RPL13AP6	LINC01618	TRPM6
																						LSM7							FGD5		BEND3P3	SCFD2	SLC34A3
																						ZNF44							LOC152274		ANXA8	MGAT4D	RNF38
																						TM6SF2							CIDECP		AGAP7P	WWC2-AS2	GLIPR2
																						MBD3							CNTN4		ASAH2B	ZNF595	DAB2IP
																						PTOV1							IGSF11		SFTPA1	LINC01085	CAMSAP1
																						S1PR5							C3orf30		SNORA12	FAM218A	C9orf62
																						FXYD7							PARP15		SNORD98	JAKMIP1	C9orf66
																						FXYD5							DNAJB8		MIR605	THAP6	LINC00032
																						RAB4B							GPR156		MIR606	C4orf26	LINGO2
																						DDX49							XIRP1		MIR607	KLB	NXNL2
																						PAF1							CHST13		MIR608	FAM53A	C9orf163
																						PCSK4							PRICKLE2		MIR609	PPM1K	MAMDC4
																						PPP1R12C							KBTBD12		ANXA8L1	C4orf45	LCN6
																						TRPM4							TTC21A		NUTM2A	TRMT44	AK8
																						ZNF562							ALG1L		NUTM2D	RASGEF1B	OR1Q1
																						QPCTL							C3orf67		NUTM2A-AS1	SPATA5	TTLL11
																						GATAD2A							KCTD6		LINC00864	BBS12	RASEF
																						BEST2							ARL13B		PARGP1	DCLK2	TTC39B
																						FBXL12							DHFR2		ENTPD1-AS1	ADGRA3	FAM201A
																						FAM83E							KLHDC8B		FAM133CP	TRIM60	TRMT10B
																						PGPEP1							GABRR3		HNRNPA1P33	FREM3	TTC16
																						CC2D1A							HACD2		RPL13AP5	MMAA	MIRLET7DHG
																						EPS8L1							STT3B		FRMPD2B	ZBTB49	FAM120AOS
																						RASIP1							LINC00870		UNC5B-AS1	TIGD2	SAXO1
																						TMEM161A							DNAH12		RPEL1	RASSF6	LINC00475
																						SARS2							PDE12		AGAP5	RBM46	FREM1
																						TMEM160							DENND6A		BMS1P4	SGMS2	KIAA2026
																						C19orf24							TIGIT		SFTPA2	COX7B2	LINC00961
																						PIH1D1							USF3		NUTM2B	GSX2	ATP8B5P
																						C19orf60							CADM2		LOC729815	ZNF721	ZNF483
																						GPATCH1							ZNF620		POU5F1P5	SYNPO2	C9orf84
																						SAMD4B							ZDHHC23		TLX1NB	C4orf46	KIAA1958
																						ATP5SL							LINC00879		MIR936	SLC10A4	TSTD2
																						PLEKHJ1							NUP210P1		C10orf131	TIGD4	ZNF782
																						C19orf73							COL6A5		PLCE1-AS1	TMEM154	LOC158434
																						MAP1S							PLCXD2		ADGRA1-AS1	LINC00504	LOC158435
																						PNMAL1							GCSAM		DLG5-AS1	SMIM14	PRUNE2
																						TMEM143							ALS2CL		LOC100129055	TMEM192	STKLD1
																						KLHL26							TMIE		ZNF37BP	RWDD4	KCNV2
																						C19orf66							TUSC7		C10orf142	PRIMPOL	OLFML2A
																						ZNF331							EOGT		LOC100130698	TAPT1	TMEM252
																						FEM1A							LINC00636		ATE1-AS1	TAPT1-AS1	QSOX2
																						ZNF823							EPHA6		ZNF503-AS2	TRIML2	GLIS3
																						KLK15							DNAJB8-AS1		ACTA2-AS1	CNOT6L	ZNF883
																						MED29							FBXW12		FAM25BP	TECRL	ZNF169
																						STAP2							C3orf38		LINC00856	LCORL	AAED1
																						TRMT1							ENTPD3-AS1		FAM25G	C4orf22	ZNF367
																						BTBD2							ZNF619		RSU1P2	IGFBP7-AS1	TMEM268
																						NLRP2							ZNF621		KLLN	EPGN	C9orf72
																						CCDC94							RABL3		TEX36-AS1	ZNF718	CCDC171
																						ASF1B							LINC00877		HECTD2-AS1	ELMOD2	NAIF1
																						ZNF701							C3orf56		DNMBP-AS1	NPNT	FAM219A
																						ZNF83							LINC00692		TIMM23	CCDC110	CCDC107
																						ZNF415							CCDC66		DUX4	MFSD8	ANKS6
																						USE1							SLC9C1		BMS1P21	LOC256880	SUSD3
																						PSENEN							TCAIM		KCNIP2-AS1	CCDC96	CBWD5
																						ZNF302							ZNF852		MIR1287	BOD1L1	CDC26
																						ANGPTL8							ZNF660		MIR1296	FDCSP	PSMD5-AS1
																						LIN37							KIF9-AS1		MIR1307	NAP1L5	ANKRD18A
																						MYDGF							PDCL3P4		MIR548F1	LINC01091	PHYHD1
																						SMG9							SUMF1		MIR2110	DCAF4L1	MORN5
																						ZNF253							RPUSD3		MIR1254-1	CYP4V2	OR1L4
																						IRGC							PRRT3		FAS-AS1	F11-AS1	TXNDC8
																						SLC7A10							LINC00606		MIR548E	RPL34-AS1	HMCN2
																						PPAN							LINC00620		FAM21EP	CTBP1-AS	MAMDC2
																						CABP5							DPH3		MIR378C	CRIPAK	FRMD3
																						RETN							LINC00698		MIR4297	LOC285484	C9orf43
																						SPHK2							ILDR1		MIR3157	DOK7	FAM205A
																						LGALS14							EIF4E3		MIR4294	LINC00955	LINC00094
																						EXOSC5							RAB43		MIR3158-1	RNF212	CRB2
																						MEIS3							CCDC36		MIR4295	LINC01098	SCAI
																						NCLN							LOC339862		MIR3156-1	FAM13A-AS1	CFAP157
																						GPR108							LOC339874		MIR3158-2	GPRIN3	C9orf47
																						SPPL2B							C3orf35		MIR4296	COX18	SPATA31E1
																						DUS3L							GADL1		MTRNR2L5	YIPF7	LOC286238
																						XAB2							PRSS42		MIR3924	FRYL	LCN12
																						SHD							H1FX-AS1		MIR3941	RNF175	C9orf142
																						CEACAM19							DUBR		MIR3663	SEPSECS-AS1	TPRN
																						SLC17A7							ZNF860		MIR3944	LINC01097	LOC286297
																						NAT14							TMPRSS7		SLIT1-AS1	LINC01096	TUSC1
																						CD177							CD200R1L		LINC00866	FAM200B	FAM225A
																						ATP13A1							COL6A4P1		RPARP-AS1	STPG2	FAM78A
																						RGL3							LNP1		SH3PXD2A-AS1	CSN1S2AP	LURAP1L
																						SLC44A2							CFAP100		CFAP58-AS1	NOP14-AS1	LOC286359
																						MCOLN1							TPRXL		SORCS3-AS1	ZAR1	OR13C9
																						RCN3							ZNF445		ADD3-AS1	CCDC158	OR13D1
																						TTYH1							SPATA12		LINC00867	TMPRSS11A	MIR4290HG
																						WDR18							LHFPL4		FAM170B-AS1	LOC339975	FOXD4L3
																						REXO1							TOPAZ1		C10orf71-AS1	TRIML1	IFNE
																						PNMAL2							C3orf62		LINC00840	LRRC66	ZDHHC21
																						ZNF490							TMEM110		PRKG1-AS1	LOC339978	ACER2
																						PRR12							PRSS45		LINC00844	NAT8L	GAS2L1P2
																						DOCK6							AMIGO3		MRLN	LOC340017	LOC340512
																						ZNF492							ZNF662		LINC00845	LOC344967	LINC01501
																						TSHZ3							CDHR4		ZSWIM8-AS1	PRSS48	SPATA31D5P
																						LRFN1							FAM212A		GRID1-AS1	SOWAHB	QRFP
																						GRAMD1A							IQCF2		TNKS2-AS1	LRIT3	OR1J1
																						CAMSAP3							IQCF5		MARK2P9	MSANTD1	OR1B1
																						PLEKHA4							MUSTN1		BORCS7-ASMT	SLC10A6	KIF24
																						ZFP14							VGLL3		ARHGAP19-SLIT1	HSD17B13	IGFBPL1
																						ZNF317							VENTXP7		FAM24B-CUZD1	FAM86EP	MURC
																						ZNF529							LOC401052		MIR4680	ANKRD37	FOXD4L4
																						PRX							IQCF3		MIR4679-1	POLN	GLT6D1
																						ANO8							LINC00960		MIR4483	PCNAP1	ENHO
																						SPTBN4							FLJ22763		MIR4679-2	KCNIP4-IT1	AQP7P1
																						MARK4							LINC01205		MIR4676	KCTD8	PTAR1
																						SUGP1							OR5K2		MIR4678	LOC389199	ERCC6L2
																						HAMP							OR5H14		MIR4682	SMIM20	SWI5
																						CATSPERG							OR5H15		MIR4482	BEND4	C9orf50
																						CYP4F11							OR5K3		MIR4484	GRXCR1	PNPLA7
																						ZNF77							OR5K4		MIR4681	TMPRSS11F	CYSRT1
																						SCAF1							MIRLET7G		MIR4685	LOC389247	ENTPD8
																						CACTIN							MIR128-2		TIMM23B	USP17L6P	FGF7P6
																						PRODH2							MIR135A1		MIR5100	USP17L9P	LOC389705
																						EPS15L1							MIR138-1		LINC00502	TRIM61	FAM205BP
																						WIZ							MIR191		ANTXRLP1	HELT	SPATA31A6
																						CACNG8							MIR198		CH17-360D5.1	C4orf48	GLIDR
																						CACNG7							MIR26A1		NUTM2B-AS1	DTHD1	SPATA31D4
																						CACNG6							FAM19A1		LINC00601	LOC401127	SPATA31D3
																						UBL5							STX19		FANK1-AS1	LOC401134	SPATA31D1
																						ZNF350							THUMPD3-AS1		SLC16A12-AS1	SYT14P1	LOC389765
																						TSKS							EIF1B-AS1		LINC01375	TMPRSS11BNL	C9orf153
																						CELF5							TMEM89		LOC101926942	PRR27	PTGES2-AS1
																						DMRTC2							IQCF6		PLCE1-AS2	AMTN	IER5L
																						C19orf33							SMIM4		LOC101927278	CCSER1	CFAP77
																						ELSPBP1							LINC00971		LINC01475	LINC01061	LCN15
																						LIN7B							EMC3-AS1		LINC01163	C4orf3	C9orf172
																						HIF3A							MIR425		LINC01514	LINC01060	LRRC26
																						CHST8							ARGFX		LOC101927419	CFAP99	TMEM8C
																						PLPPR2							SNORA6		LOC101927472	RPL21P44	FAM221B
																						ZNF574							SNORA7A		TCERG1L-AS1	FAM92A1P2	OR13J1
																						PLEKHG2							TMPPE		LOC101927523	WDFY3-AS2	CTSL3P
																						RASAL3							TMEM30CP		LOC101927549	MIR218-1	LOC392364
																						MRPL34							LIMD1-AS1		LINC01166	MIR302A	OR13C2
																						KRI1							ALG1L2		MIR202HG	MIR95	OR1L6
																						ZSWIM4							THRB-AS1		LOC101927692	LOC439933	OR5C1
																						ZNF649							LINC00693		MIR3663HG	LINC00575	OR1K1
																						CYP4F12							TXNRD3NB		FAM53B-AS1	CPEB2-AS1	LCN9
																						YIPF2							COL6A4P2		EDRF1-AS1	MTHFD2L	FAM102A
																						C19orf43							SPINK8		LINC01468	LOC441025	CCDC187
																						DDA1							ARIH2OS		TMEM26-AS1	TMEM150C	VLDLR-AS1
																						KXD1							C3orf84		LOC101928887	GUSBP5	FLJ41200
																						TMEM38A							LOC653712		LINC01515	LOC441052	HACD4
																						TSEN34							LINC00488		LOC101928961	C4orf47	LINC01242
																						KCTD15							SNORA7B		LOC101928994	GALNTL6	TMEM215
																						SLC25A23							SNORA58		PPP3CB-AS1	MIR302B	TOMM5
																						SMIM7							SNORD19		LOC101929165	MIR302C	FAM74A1
																						ZNF426							FAM86DP		LOC101929234	MIR302D	FAM74A4
																						TRAPPC6A							SNORD69		KCNMA1-AS3	MIR367	ZNF658B
																						MBOAT7							MIR563		KCNMA1-AS2	FRG2	C9orf170
																						FKRP							MIR564		KCNMA1-AS1	CISD2	CENPP
																						PLEKHF1							MIR566		LINC01518	UBA6-AS1	C9orf152
																						LENG1							MIR567		LOC101929445	LOC550113	SNX30
																						LILRP2							MIR568		LOC101929574	UGT2A2	WDR38
																						LILRA6							GXYLT2		NRG3-AS1	SLC7A11-AS1	LOC401554
																						RBM42							LOC728290		LINC01519	LINC00616	LOC401557
																						C19orf57							LOC729083		LOC101929646	LEF1-AS1	LINC01451
																						ZNF576							FAM198A		LOC101929662	ZNF876P	LCNL1
																						FSD1							CCR2		LINC01520	SLED1	C9orf139
																						ZNF557							FAM86HP		MIR6507	USP46-AS1	FAM166A
																						LRFN3							ESRG		MIR6715B	LOC644145	SOHLH1
																						ABHD8							ZBTB11-AS1		MIR7152	SNCA-AS1	PLPP6
																						CERS4							SNORD19B		MIR6715A	DEFB131	LOC403323
																						OCEL1							FAM86JP		MIR7151	TMPRSS11GP	ZBTB34
																						COLGALT1							MIR885		LOC102723377	TNRC18P1	MIRLET7A1
																						IGFLR1							EGOT		LOC102723439	CLRN2	MIRLET7D
																						TBC1D17							GHRLOS		LOC102723665	CEP170P1	MIRLET7F1
																						GEMIN7							LINC00696		LOC102723703	LOC645513	MIR101-2
																						ISOC2							ACVR2B-AS1		LOC102724264	HHIP-AS1	MIR126
																						MYH14							SEMA3F-AS1		LOC102724323	C4orf51	MIR147A
																						ZNF665							NRADDP		NEURL1-AS1	LOC650293	MIR181A2
																						TLE6							MKRN2OS		LOC102724589	FLJ38576	MIR181B2
																						EPHX3							LOC100129550		LOC102724593	ZNF732	MIR199B
																						PODNL1							ZBTB20-AS1		LOC102724719	SCARNA22	MIR204
																						ZNF613							ZNF717		LOC103344931	SNORA24	MIR219A2
																						COQ8B							LOC100132146		LINC01435	SNORA26	MIR23B
																						CNTD2							FGD5P1		LINC01167	MIR571	MIR24-1
																						SLC35E1							BSN-AS2		LINC01264	MIR572	MIR27B
																						PLPPR3							PRSS46		SGMS1-AS1	MIR573	MIR31
																						DENND1C							MTHFD2P1		LOC105378269	MIR574	MIR32
																						ZNF442							LINC00994		LOC105378292	MIR575	MIR7-1
																						ZNF702P							LMCD1-AS1		LOC105378311	MIR576	COL5A1-AS1
																						ZNF556							FRG2C		LOC105378330	MIR577	C9orf106
																						CEBPA-AS1							SRGAP3-AS3		LOC105378349	MIR578	LINC00587
																						ZNF614							MIR1284		LOC105378367	LOC728040	IDNK
																						LRRC8E							MIR548I1		LOC105378385	LINC00290	LCN10
																						PRR36							MIR1324		LOC105378397	LOC728175	CNTFR-AS1
																						FUZ							MIR1226		XLOC_008559	USP17L24	LOC440173
																						OPA3							LINC00882		LOC105378430	USP17L25	LOC440896
																						ZNF430							MIR2115		LOC105378470	USP17L26	LINC01239
																						ITPKC							MIR711		AS-PTPRE	USP17L27	SUGT1P1
																						UBXN6							MIR3136		CCEPR	USP17L28	ANKRD20A3
																						PBX4							MIR544B		SNORA87	USP17L29	ANKRD20A2
																						KIAA1683							MIR4270		LOC107001062	USP17L30	AQP7P3
																						B9D2							MIR3135A			LOC729218	SPATA31C1
																						RSPH6A							MIR378B			LOC729307	LOC441454
																						CCDC130							MIR4272			CETN4P	LOC441455
																						ACSBG2							MIR4271			FAM160A1	NUTM2G
																						ADAMTS10							MIR4273			LOC729870	ANKRD18B
																						ZNF611							MIR3134			FLJ36777	STX17-AS1
																						MED25							MIR466			MIR3945HG	STPG3
																						QTRT1							MIR3921			RELL1	NRARP
																						ABHD17A							MIR3938			PSAPL1	PTGER4P2-CDK2AP2P2
																						ZNF93							MIR3923			SNHG8	FOXB2
																						DOHH							MIR3714			MIR943	CBWD3
																						PLVAP							FGD5-AS1			MIR297	C9orf129
																						RTBDN							SH3BP5-AS1			SMARCA5-AS1	PALM2-AKAP2
																						BCL2L12							UBE2E2-AS1			FAM47E	PAPPA-AS1
																						C19orf12							KRBOX1			SCOC-AS1	LOC494127
																						TEX101							KRBOX1-AS1			LOC100129917	C9orf135-AS1
																						GRWD1							PVRL3-AS1			LOC100129931	DNAJC25
																						ANGPTL6							LINC01279			FTLP10	DNAJC25-GNG10
																						KLF16							PRKAR2A-AS1			LOC100130872	MIR31HG
																						USHBP1							LINC00901			CLDN24	LOC554249
																						WDR87							IGSF11-AS1			LOC100133461	PGM5-AS1
																						TSSK6							MYLK-AS1			EPHA5-AS1	MIR491
																						CCDC8							IQCF4			PP12613	PGM5P2
																						KIRREL2							CCDC37-AS1			USP17L10	MIR455
																						ANKRD27							PTPRG-AS1			USP17L11	NRON
																						PRAM1							TMCC1-AS1			USP17L12	FRG1JP
																						C19orf44							PSMD6-AS2			USP17L13	LOC642929
																						ZNF541							ADAMTS9-AS2			USP17L17	LOC642943
																						MRI1							BHLHE40-AS1			USP17L18	FAM163B
																						SYT3							ARPC4-TTLL3			USP17L19	EHMT1-IT1
																						FBXW9							ABHD14A-ACY1			USP17L20	TUBBP5
																						ALKBH7							TMEM110-MUSTN1			ERVMER34-1	RNF224
																						WDR83							ISY1-RAB43			USP17L15	LINC01189
																						PDCD2L							MIR4793			DUX4	CNTNAP3P2
																						ZNF414							MIR4445			MIR1269A	CBWD6
																						AKT1S1							MIR4787			MIR1243	FLJ43315
																						ELOF1							MIR4795			MIR1255A	FAM138A
																						ZNF528							MIR4796			MIR2054	SPATA31C2
																						DOT1L							MIR4791			MIR1305	HRCT1
																						BRSK1							MIR4790			MIR548I2	SPATA31A1
																						ZNF333							MIR548AB			MIR1973	LRRC37A5P
																						FBN3							MIR4444-1			MIR1255B1	RPSAP9
																						ZNF527							MIR4443			MIR548G	FOXD4L6
																						CNFN							MIR4792			CSN1S2BP	FOXD4L5
																						ZNF559							MIR4446			TMED11P	FGF7P3
																						SNORD35B							MIR4442			LOC100419170	FAM138C
																						KISS1R							MIR4447			DBET	SCARNA8
																						ADGRE3							PRICKLE2-AS1			MIR4274	SNORA17A
																						ZNF347							RBM5-AS1			MIR548T	SNORA17B
																						CREB3L3							LINC00506			MIR3140	MSMP
																						GTPBP3							MIR5002			MIR4275	SNORD90
																						HDGFRP2							MIR5092			MIR3138	MIR600
																						ZNF577							MIR5704			MIR3139	MIR601
																						MPV17L2							MIR5682			MIR4276	MIR602
																						ZNF607							MIR5688			THAP9-AS1	RNF208
																						KMT5C							MIR5193			MIR3945	SPATA31A3
																						C19orf48							ALDH1L1-AS2			MIR3684	SPATA31A5
																						NFKBID							GRM7-AS1			MIR3688-1	DNLZ
																						LMNB2							MYLK-AS2			LINC01095	FAM74A3
																						RAX2							SNRK-AS1			LINC01094	CNTNAP3B
																						CEP89							CNTN4-AS1			LINC01088	LOC728673
																						ZNF382							CNTN4-AS2			SLIT2-IT1	ANKRD20A4
																						ZNF566							RBMS3-AS1			LOC100505912	LOC730098
																						MUM1							RBMS3-AS3			LINC01207	FAM166B
																						HSH2D							MAGI1-AS1			APELA	CDKN2B-AS1
																						MPND							ITIH4-AS1			LINC00989	SNORD121A
																						ALKBH6							VIPR1-AS1			LOC100506085	LINC00583
																						ATG4D							SYNPR-AS1			LOC100506107	SNORA84
																						ATCAY							SGO1-AS1			LOC100506122	SNORA70C
																						SYDE1							CFAP44-AS1			LINC01093	MIR876
																						RHPN2							PRRT3-AS1			LOC100506272	MIR873
																						MBD3L1							CADM2-AS2			LOC100506444	LOC100128076
																						SIGLEC10							THOC7-AS1			SRD5A3-AS1	LOC100128361
																						SIGLEC12							RUVBL1-AS1			THEGL	FAM225B
																						ZNF628							SLC6A1-AS1			LOC100506746	ASTN2-AS1
																						MIDN							UBE2E1-AS1			LVCAT1	LOC100128593
																						KIR3DX1							ZNF197-AS1			BMPR1B-AS1	LINC00476
																						ZNF30							HDAC11-AS1			LOC100507053	LOC100129034
																						CEACAM21							GLYCTK-AS1			GIMD1	UNQ6494
																						ZNF616							CCDC13-AS1			STX18-AS1	TOPORS-AS1
																						ZNF766							PLCXD2-AS1			LOC100507388	LOC100129316
																						CCDC97							ZBTB20-AS4			LOC100507487	LINC00484
																						EXOC3L2							ARHGEF3-AS1			LINC00613	C9orf92
																						ZNF468							B4GALT4-AS1			LOC100507639	IZUMO3
																						ZNF160							ALDH1L1-AS1			LOC100508631	STPG3-AS1
																						CTU1							OSBPL10-AS1			SEC24B-AS1	FAM205C
																						SAMD1							ST3GAL6-AS1			MIR4455	LOC100130548
																						DCAF15							ZNF385D-AS1			MIR4453	LINC01502
																						GADD45GIP1							ZNF385D-AS2			MIR378D1	CCDC183-AS1
																						YIF1B							CACNA2D3-AS1			MIR4454	FAM27E3
																						ZNF799							PRICKLE2-AS2			MIR4799	LOC100132077
																						C19orf52							PRICKLE2-AS3			MIR548AH	LOC100132249
																						ZNF625							ARHGAP31-AS1			MIR4802	FRG1HP
																						ZNF700							ATP2B2-IT2			MIR4450	FAM157B
																						ZNF439							LARS2-AS1			MIR3688-2	GXYLT1P3
																						ZNF486							ITPR1-AS1			MIR4451	LOC100132781
																						DPP9							LINC00690			MIR4800	FAM27C
																						ZNF682							LOC100996624			MIR5096	FAM95B1
																						R3HDM4							FCF1P2			MIR4801	LOC100133077
																						TMEM259							LSAMP-AS1			MIR4449	FAM27B
																						FAAP24							LOC101926968			MIR548AG1	RNU6ATAC
																						TDRD12							LOC101926983			MIR4452	LINC00092
																						ZNF765							LOC101927056			MIR4798	LOC100272217
																						NLRP12							SUCLG2-AS1			FAM47E-STBD1	VPS13A-AS1
																						MYADM							LOC101927123			HTT-AS	WASH1
																						ZNF845							LINC01471			MIR5091	DDX11L5
																						ZNF461							SAMMSON			MIR5705	LOC100288842
																						ZNF585B							GATA2-AS1			MIR5591	SLC25A25-AS1
																						CRB3							CHL1-AS1			LNX1-AS1	FAM27E2
																						TIMM50							LINC01266			LNX1-AS2	FAM95C
																						SHKBP1							PDZRN3-AS1			LINC00499	MAN1B1-AS1
																						REEP6							LOC101927296			LINC01216	MIR1299
																						PEX11G							GRM7-AS3			ARHGEF38-IT1	MIR1302-8
																						DMKN							LOC101927374			UGDH-AS1	MIR1268A
																						ZNF561							LOC101927394			LOC100996286	MIR1302-2
																						OLFM2							LOC101927416			LOC100996694	MIR2278
																						CCDC114							LOC101927494			IL21-AS1	MIR181A2HG
																						HAUS8							LINC01267			LOC101060498	MIR1302-9
																						MVB12A							SATB1-AS1			UCHL1-AS1	MIR1302-10
																						LOC93429							LOC101927829			STPG2-AS1	MIR3074
																						ARMC6							LOC101927854			GTF2IP12	MIR4292
																						ACPT							LOC101928135			LINC01365	MIR3152
																						CGB5							ITGA9-AS1			LINC00682	MIR3154
																						MUC16							LOC101928323			LOC101927087	MIR2861
																						CGB7							SEMA3B-AS1			LOC101927157	MIR1302-11
																						LRRC4B							IQCF5-AS1			LOC101927179	MIR4291
																						ZNF101							LOC101929054			ADGRL3-AS1	MIR3153
																						LENG9							LOC101929159			LOC101927237	MIR4290
																						CGB8							C3orf67-AS1			LOC101927282	MIR4289
																						GNG8							ADAMTS9-AS1			LOC101927305	CCDC180
																						PPP1R14A							HP09053			LOC101927359	LOC100499484
																						EGLN2							LOC101929411			LOC101927363	MIR3621
																						BIRC8							LOC101929579			LOC101927636	MIR3910-1
																						FAM71E1							LOC101929607			SMAD1-AS2	MIR3689A
																						RDH13							LINC01215			LOC101927849	MIR3911
																						FDX1L							LOC101929694			LOC101928052	MIR3927
																						NACC1							LOC101929717			LOC101928131	MIR3910-2
																						PTH2							LOC101929754			LINC01179	MIR3689B
																						IZUMO4							RASSF1-AS1			LINC01612	MIR3651
																						SCAMP4							MIR5787			LOC101928279	LOC100505478
																						ADAT3							MIR6083			LOC101928306	LOC100505588
																						MISP3							MIR548AY			LOC101928314	TMEM210
																						ZNF257							MIR6823			LOC101928509	LOC100506100
																						SIGLEC11							MIR6824			LOC101928551	LINC01503
																						CGB1							MIR6826			LOC101928590	LINC00963
																						CGB2							MIR6872			LOC101928622	LOC100506422
																						PGLYRP2							MIR6890			LINC01099	PPP1R26-AS1
																						LMTK3							MIR7110			WWC2-AS1	EBLN3P
																						LENG8							MIR7976			LINC01258	GAS1RR
																						CCDC124							MIR8060			LOC101928809	MAMDC2-AS1
																						ZNF554							MIR8064			LOC101928851	SMC5-AS1
																						FBXO17							MIR6825			LOC101928942	LOC100507346
																						KIR3DL3							MIR8076			LINC01262	LINC01504
																						ARHGAP33							MIR6822			LOC101928978	MSANTD3-TMEFF1
																						EVI5L							LOC102723448			LOC101929019	MIR4668
																						RASGRP4							LOC102723582			LOC101929064	MIR3689D1
																						NXNL1							LOC102724231			LINC01182	MIR4477A
																						CCDC151							LOC102724297			LOC101929095	MIR3689F
																						ZNF653							CELSR3-AS1			LOC101929123	MIR4667
																						ZNF526							MIR548BB			LOC101929134	MIR4473
																						GRIN3B							ZBTB20-AS3			LOC101929161	MIR4669
																						MRPL54							FOXP1-AS1			LOC101929194	MIR4673
																						LRG1							LOC105374060			LOC101929199	MIR3960
																						CIB3							GRM7-AS2			LOC101929210	MIR4540
																						RLN3							LOC105376955			LOC101929353	MIR4665
																						CLDND2							LOC105376975			LOC101929448	MIR4475
																						ZNF816							LOC105376997			LOC101929468	MIR4674
																						CEACAM20							LOC105377102			LOC101929529	MIR4478
																						RAVER1							LOC105377105			LOC101929577	MIR3689C
																						OR7D4							FAM3D-AS1			LOC101929595	MIR219B
																						OR7G1							LOC105377143			LOC101929621	MIR3689D2
																						OR1M1							LOC105377146			LOC101929741	MIR4670
																						COX6B2							LOC105377162			LOC101929762	MIR4672
																						CALR3							ARF4-AS1			LOC101930370	MIR4474
																						ACER1							SNORD136			DEAR	MIR4476
																						C19orf70							SNORA93			MIR7641-2	MIR3689E
																						MBD3L2							SNORA94			MIR7849	MIR4479
																						TRAPPC5							SNORA95			MIR7978	MIR548AW
																						PCP2										MIR8066	MIR548AU
																						OSCAR										MIR8082	BANCR
																						ZNF813										MIR6082	NAMA
																						ZNF441										MIR8053	FAM74A7
																						ZNF491										LOC102723704	LINC01505
																						ZNF440										LOC102723766	PTENP1-AS
																						SWSAP1										LOC102723778	SNORD121B
																						CCDC159										LOC102723828	LOC101448202
																						JOSD2										LOC102724776	DNAJB5-AS1
																						IZUMO2										LINC01378	ANKRD18CP
																						CPT1C										LINC01396	LOC101926948
																						ALDH16A1										SMAD1-AS1	LINC01506
																						NTN5										LINC01256	LOC101927069
																						ZNF573										TET2-AS1	LINC01474
																						WDR88										STX18-IT1	LOC101927358
																						TMIGD2										LOC105369192	C9orf41-AS1
																						EID2B										LOC105374344	GNA14-AS1
																						TNFAIP8L1										LOC105374366	LOC101927450
																						ZNF57										LOC105374428	LINC01507
																						IRGQ										LOC105374516	LOC101927502
																						ZNF428										LOC105374546	LOC101927575
																						JSRP1										LOC105377245	LOC101927623
																						MOB3A										LOC105377247	LOC101927827
																						MFSD12										LOC105377267	LOC101927847
																						GIPC3										LOC105377348	LINC01508
																						NDUFA11										LOC105377448	LOC101927954
																						MISP										LOC105377458	PCAT7
																						LRRC25										LOC105377480	LOC101928195
																						OR1I1										LVCAT8	LOC101928381
																						WTIP										LOC105377590	LOC101928438
																						ZNF792										LINC01596	TMEM246-AS1
																						NR2C2AP										LOC105377621	NALT1
																						HSPB6										LOC105377623	LINC01492
																						CCDC105										LOC105377651	LOC101928523
																						CYP4F22										LOC105377671	LOC101928525
																						RINL										SNORD143	SMC2-AS1
																						FBXO27										SNORD144	HSPC324
																						PLK5										SNORA101A	LINC01509
																						C19orf47											LOC101928748
																						LINC00661											LOC101928775
																						OR10H4											LOC101928786
																						ANKLE1											LOC101928797
																						ZNF358											LOC101928932
																						VSIG10L											LOC101929116
																						C19orf84											PGM5P3-AS1
																						SPACA6											LINC01231
																						ZNF480											RFX3-AS1
																						ZNF534											LOC101929331
																						ZNF578											CDC37L1-AS1
																						ERVV-1											PTPRD-AS1
																						PPM1N											PTPRD-AS2
																						KLC3											PRRX2-AS1
																						IGSF23											LURAP1L-AS1
																						LYPD4											FOCAD-AS1
																						ILF3-AS1											LOC101929563
																						ZNF560											LINC01241
																						TMEM190											LOC101929583
																						HIPK4											IFT74-AS1
																						TMC4											LINC01243
																						TPM3P9											B4GALT1-AS1
																						ZNF563											LINC01251
																						SPC24											LOC101929748
																						CCDC155											MIR6722
																						DACT3											MIR6851
																						SIX5											MIR6852
																						IGFL2											MIR6854
																						ZNF420											MIR6856
																						ZNF565											MIR6877
																						FAM98C											MIR7150
																						CAPN12											MIR7702
																						DPY19L3											MIR8081
																						LGALS16											MIR6853
																						TTC9B											MIR7114
																						TICAM1											MIR6081
																						CIRBP-AS1											MIR6855
																						ZNRF4											LOC102723566
																						ZNF599											LOC102723709
																						FAM187B											LOC102724156
																						CILP2											LOC102724238
																						PROSER3											LOC102724580
																						LINC00906											LOC102725126
																						ZNF558											LINC01230
																						CDC42EP5											LINC01410
																						LINC00662											RORB-AS1
																						ZNF98											LOC103908605
																						ZNF738											LOC105375972
																						ZNF714											LOC105376064
																						ZNF681											LOC105376114
																						C19orf25											LOC105376194
																						ATP8B3											LOC105376271
																						LINC00905											LOC105376306
																						DIRAS1											LOC105376331
																						ZNF555											LOC105379450
																						ZNF569											XLOC_007697
																						ZNF570											LINC01613
																						ZNF836											SNORD137
																						ZNF610											SNORD141A
																						ZNF600
																						ZNF320
																						ZNF296
																						DEDD2
																						ZNF846
																						OR7D2
																						ZNF579
																						ZNF791
																						ZNF564
																						ZNF709
																						ZNF433
																						ZNF114
																						ZNF567
																						ZNF383
																						ZNF781
																						EID2
																						ZNF780B
																						PRR22
																						LGI4
																						SYNE4
																						ZNF676
																						ZNF100
																						ZNF540
																						SSBP4
																						ZNF525
																						ZNF431
																						ANKRD24
																						SPACA4
																						ZNF675
																						MCEMP1
																						ZNF627
																						DAND5
																						ZNF585A
																						NLRP7
																						GGN
																						CADM4
																						THAP8
																						U2AF1L4
																						ZNF626
																						FAM129C
																						ADM5
																						TMEM86B
																						CBARP
																						CSNK1G2-AS1
																						INAFM1
																						C19orf38
																						SYCE2
																						NAPSB
																						KANK3
																						TINCR
																						CATSPERD
																						IL4I1
																						IFNL2
																						IFNL3
																						IFNL1
																						SSC5D
																						ZNF780A
																						C19orf54
																						PRR19
																						TMEM145
																						CXCL17
																						LOC284344
																						ZNF575
																						LYPD5
																						ZNF283
																						PPP1R37
																						NKPD1
																						TPRX1
																						MAMSTR
																						IZUMO1
																						EMC10
																						MGC45922
																						KLK9
																						SIGLEC17P
																						SIGLECL1
																						ZNF615
																						ZNF841
																						LOC284379
																						ACTL9
																						OR2Z1
																						ZNF561-AS1
																						ZNF763
																						ZNF844
																						LOC284395
																						SCGB2B2
																						WDR62
																						ZFP82
																						ZNF790-AS1
																						LOC284412
																						VSTM1
																						TMEM150B
																						FAM71E2
																						SMIM24
																						MIR7-3HG
																						SLC25A41
																						MBD3L5
																						OR10H5
																						NWD1
																						SLC25A42
																						LINC00663
																						ZNF493
																						LOC284454
																						HKR1
																						VN1R2
																						VN1R4
																						ADGRE4P
																						ZNF181
																						ZNF260
																						ZNF546
																						MYPOP
																						NANOS2
																						ADAMTSL5
																						CLEC4G
																						VSTM2B
																						ZNF850
																						NCCRP1
																						SYCN
																						LEUTX
																						ZNF404
																						ZNF284
																						C19orf81
																						ZNF677
																						NANOS3
																						PALM3
																						SELV
																						DNAAF3
																						ZNF429
																						ZNF233
																						LILRA5
																						TMPRSS9
																						NDUFS7
																						C19orf35
																						HSD11B1L
																						C19orf45
																						ZNF699
																						TMEM205
																						YJEFN3
																						LOC374890
																						SBSN
																						ZNF829
																						ZNF568
																						B3GNT8
																						IGFL1
																						C19orf68
																						SLC27A1
																						LYPLA2P2
																						C3P1
																						ZNF788
																						CLEC17A
																						CYP4F24P
																						ZNF728
																						RPSAP58
																						RGS9BP
																						KRTDAP
																						ZNF790
																						CEACAM22P
																						CEACAM16
																						BLOC1S3
																						BHMG1
																						IGFL3
																						ZNF808
																						ZNF888
																						ZNF761
																						TMEM238
																						ONECUT3
																						LOC390877
																						OR7G2
																						OR7G3
																						OR7A10
																						NUDT19
																						ZNF793
																						ACP7
																						PINLYP
																						ZNF818P
																						SPRED3
																						MEX3D
																						ZNF321P
																						VMAC
																						LINC00664
																						LOC400684
																						LOC400685
																						LGALS17A
																						LOC400706
																						SIGLEC16
																						LOC400710
																						ZNF880
																						ZNF833P
																						IGLON5
																						HAPLN4
																						CTXN1
																						CACTIN-AS1
																						MIRLET7E
																						MIR125A
																						MIR150
																						MIR181C
																						MIR199A1
																						MIR23A
																						MIR24-2
																						MIR27A
																						MIR7-3
																						MIR99B
																						PLIN5
																						CLEC4GP1
																						ZNF506
																						GOLGA2P9
																						ZNF724
																						PSG8
																						TARM1
																						MIR330
																						MIR371A
																						MIR372
																						MIR373
																						IGFL4
																						FLJ25758
																						DPRX
																						ASPDH
																						MIR181D
																						MIR512-1
																						MIR512-2
																						MIR498
																						MIR520E
																						MIR515-1
																						MIR519E
																						MIR520F
																						MIR515-2
																						MIR519C
																						MIR520A
																						MIR526B
																						MIR519B
																						MIR525
																						MIR523
																						MIR518F
																						MIR520B
																						MIR518B
																						MIR526A1
																						MIR520C
																						MIR518C
																						MIR524
																						MIR517A
																						MIR519D
																						MIR521-2
																						MIR520D
																						MIR517B
																						MIR520G
																						MIR516B2
																						MIR526A2
																						MIR518E
																						MIR518A1
																						MIR518D
																						MIR516B1
																						MIR518A2
																						MIR517C
																						MIR520H
																						MIR521-1
																						MIR522
																						MIR519A1
																						MIR527
																						MIR516A1
																						MIR516A2
																						MIR519A2
																						KLKP1
																						LOC641367
																						TMEM91
																						CCER2
																						SCGB1B2P
																						LINC01529
																						SDHAF1
																						LOC644189
																						LOC644554
																						LINGO3
																						ARRDC5
																						LOC645553
																						C19orf67
																						FAM90A27P
																						SBK2
																						UCA1
																						PSG10P
																						LGALS7B
																						PHLDB3
																						MBD3L4
																						MBD3L3
																						SEC1P
																						ZNF826P
																						HNRNPA1P10
																						SNORD23
																						SNORD88A
																						SNORD88B
																						SNORD88C
																						SNORD105
																						PPAN-P2RY11
																						MIR637
																						MIR638
																						MIR639
																						MIR640
																						MIR641
																						MIR642A
																						MIR643
																						OVOL3
																						LOC728485
																						LOC728752
																						PLIN4
																						CCDC61
																						ZNF878
																						CEACAM18
																						SHISA7
																						LOC729966
																						LINC01530
																						BORCS8
																						ZNF726
																						MIR769
																						SIGLEC14
																						HAVCR1P1
																						SNORD105B
																						ZGLP1
																						MIR935
																						SNAR-G1
																						SNAR-F
																						SNAR-A1
																						SNAR-A12
																						LINC01233
																						LOC100128568
																						C19orf71
																						LOC100128573
																						HPN-AS1
																						LINC01531
																						LOC100129083
																						ZNF730
																						ZNF737
																						LOC100129935
																						SCGB2B3P
																						TMEM221
																						SBK3
																						DPP9-AS1
																						BSPH1
																						PET100
																						KIR2DS2
																						IPO5P1
																						LOC100134317
																						SNAR-A3
																						SNAR-A5
																						SNAR-A7
																						SNAR-A11
																						SNAR-A4
																						SNAR-A6
																						SNAR-A8
																						SNAR-A10
																						SNAR-C2
																						SNAR-C4
																						SNAR-E
																						SNAR-B1
																						SNAR-C1
																						SNAR-C3
																						SNAR-D
																						SNAR-G2
																						SRRM5
																						ERICH4
																						SNAR-A14
																						ERVV-2
																						MEF2B
																						EML2-AS1
																						ZNF729
																						LOC100288123
																						LOC100289333
																						LOC100289650
																						MIR1470
																						MIR1270
																						MIR1283-2
																						MIR1909
																						MIR1181
																						MIR1238
																						MIR1268A
																						MIR1323
																						MIR1283-1
																						MIR1227
																						LOC100379224
																						LOC100420587
																						MIR3191
																						MIR3188
																						MIR3187
																						MIR3190
																						MIR320E
																						MIR4322
																						MIR3189
																						MIR4324
																						MIR4323
																						MIR4321
																						MIR642B
																						MIR3940
																						PCAT19
																						LOC100505585
																						LOC100505622
																						NAPA-AS1
																						LOC100505715
																						CARD8-AS1
																						LINC01532
																						PPP5D1
																						PTOV1-AS1
																						DACT3-AS1
																						TMEM147-AS1
																						LINC00665
																						GFY
																						LOC100507373
																						ZNF571-AS1
																						THEG5
																						RAB11B-AS1
																						TGFBR3L
																						ZNF559-ZNF177
																						ZNF816-ZNF321P
																						MIA-RAB4B
																						RAB4B-EGLN2
																						ZNF625-ZNF20
																						APOC4-APOC2
																						MIR4530
																						MIR4752
																						MIR371B
																						MIR4749
																						MIR4750
																						MIR4747
																						MIR4531
																						MIR4746
																						MIR4748
																						MIR4745
																						MIR4751
																						LOC100631378
																						LINC00904
																						MIR5695
																						MIR4999
																						MIR5196
																						MIR5684
																						MIR5088
																						MIR5589
																						UPK1A-AS1
																						NUCB1-AS1
																						LIPE-AS1
																						LOC100996349
																						LOC100996351
																						LINC01533
																						LOC101059948
																						IFNL4
																						ZNF350-AS1
																						LOC101927151
																						LOC101927411
																						LOC101927572
																						ZNF529-AS1
																						LINC01534
																						LINC01535
																						ZNF793-AS1
																						LINC01480
																						LOC101928063
																						LOC101928238
																						LOC101928295
																						PTOV1-AS2
																						LOC101928464
																						LOC101928517
																						ZNF649-AS1
																						LOC101928602
																						LOC101928804
																						LOC101928844
																						LOC101928845
																						LOC101929124
																						LOC101929144
																						LOC101929164
																						LOC101930071
																						RNU6-7
																						SPACA6P-AS
																						MIR6088
																						MIR6790
																						MIR6791
																						MIR6792
																						MIR6795
																						MIR6796
																						MIR6797
																						MIR6799
																						MIR6800
																						MIR6802
																						MIR6804
																						MIR6805
																						MIR6885
																						MIR6886
																						MIR7850
																						MIR7974
																						MIR8074
																						MIR8077
																						MIR8085
																						MIR6719
																						MIR6794
																						MIR6887
																						MIR8061
																						MIR1199
																						MIR6515
																						MIR6789
																						MIR6793
																						MIR6798
																						MIR6803
																						MIR7108
																						MIR7975
																						MIR6801
																						ZNF30-AS1
																						LOC102723617
																						ZNF528-AS1
																						LOC102724279
																						LOC102724360
																						LOC102724908
																						LOC102724958
																						LOC102725254
																						RNU6-2
																						LENG8-AS1
																						LINC01224
																						BISPR
																						LOC105372273
																						LOC105372280
																						LOC105372288
																						LOC105372383
																						LOC105372397
																						LOC105372419
																						LOC105372440
																						LOC105372441
																						LOC105372444
																						LOC105447645
																						PLA2G4C-AS1
																						GLTSCR2-AS1
																						SNORD135
																						SNORA104
