# Supplementary material for: A new thinking: deciphering the aberrance and clinical implication of copper-death signatures in clear cell renal cell carcinoma
Source: Cell Biosci. 2022 Dec 29;12:209. doi: 10.1186/s13578-022-00948-7 (PMC9801655; doi:10.1186/s13578-022-00948-7)
Supplement: Supplementary file 4 — Additional file 4: Table S4. List of 138 kinds of small-molecule drugs that could be used as potential drugs for ccRCC. [file 13578_2022_948_MOESM4_ESM.xlsx]

## Sheet: Table_S4
CPCS1_sensitive_drugs			CPCS2_sensitive_drugs
Drug	pvalue		Drug	pvalue
PAC.1	4.28e-39		CGP.60474	7.83e-43
GW.441756	4.52e-31		Sunitinib	1.77e-40
AKT.inhibitor.VIII	2.96e-23		GSK269962A	1.72e-39
FH535	5.99e-22		LFM.A13	1.03e-34
Epothilone.B	8.22e-21		Vinblastine	6.13e-32
GSK.650394	2.38e-20		Paclitaxel	2.3e-31
NSC.87877	4.71e-20		VX.680	2.94e-29
Vinorelbine	2.57e-19		ZM.447439	6.87e-29
BAY.61.3606	1.74e-15		AZ628	7.11e-29
BMS.708163	1.09e-11		RO.3306	2.51e-27
Gemcitabine	2e-11		AZD7762	3.49e-26
AS601245	5.87e-11		KU.55933	4e-26
Bleomycin	7.76e-11		BI.D1870	5.77e-26
IPA.3	1.89e-10		BMS.536924	2.2e-25
Mitomycin.C	2.42e-09		Dasatinib	1.85e-24
Shikonin	9.36e-09		NVP.TAE684	2.94e-24
QS11	1.22e-08		Parthenolide	1.36e-23
JNK.9L	1.27e-08		CI.1040	3.03e-23
Embelin	4.02e-08		AMG.706	1.27e-22
BIBW2992	5.21e-07		Docetaxel	1.65e-22
CCT007093	7.24e-07		JNJ.26854165	1.96e-22
Doxorubicin	2.27e-05		WZ.1.84	3.99e-22
Erlotinib	0.00015777		Elesclomol	3.47e-21
VX.702	0.000289493		Bortezomib	1.71e-20
Etoposide	0.000813225		Bryostatin.1	3.02e-20
ABT.263	0.00126614		SL.0101.1	3.02e-20
CHIR.99021	0.00273927		CGP.082996	4.4e-20
ATRA	0.0156009		PD.0325901	1.26e-19
Tipifarnib	0.0186734		CMK	2.26e-19
EHT.1864	0.0205292		PF.02341066	3.19e-19
Methotrexate	0.0216716		X17.AAG	5.05e-19
Cyclopamine	0.0711179		WH.4.023	8.44e-18
Obatoclax.Mesylate	0.0760488		PD.0332991	2.15e-17
Midostaurin	0.120256		NU.7441	1.93e-16
PF.4708671	0.160436		AG.014699	3.58e-16
Pyrimethamine	0.200205		CCT018159	5.54e-16
AUY922	0.206583		GW843682X	6.86e-16
Sorafenib	0.233643		Nutlin.3a	7.72e-16
Bosutinib	0.245186		GNF.2	1.44e-15
PLX4720	0.361497		AZD.2281	4.65e-15
Bicalutamide	0.536063		BI.2536	4.9e-15
Z.LLNle.CHO	0.580069		GDC0941	2.12e-14
Lenalidomide	0.660635		JNK.Inhibitor.VIII	2.4e-13
X681640	0.694297		XMD8.85	3.73e-13
Nilotinib	0.728418		PD.173074	4.46e-13
OSI.906	0.732647		BX.795	6.82e-13
SB590885	0.765422		BMS.509744	1.88e-12
MG.132	0.776682		NVP.BEZ235	8.74e-12
Cisplatin	0.806555		Temsirolimus	2.24e-11
DMOG	0.822677		Cytarabine	2.3e-10
Axitinib	0.890383		A.443654	2.97e-10
AZD8055	0.900755		A.770041	7.98e-10
Bexarotene	0.92456		KIN001.135	1.18e-09
Lapatinib	0.95174		CEP.701	9.93e-09
AZD6482	0.952045		ABT.888	1.45e-08
AP.24534	0.961928		AZD.0530	2.31e-08
Vorinostat	0.977526		PHA.665752	4.54e-08
Roscovitine	0.983817		AZD6244	4.55e-08
AICAR	0.990875		Rapamycin	8.11e-08
Pazopanib	0.996476		Camptothecin	8.32e-08
Salubrinal	0.99754		FTI.277	4.79e-07
RDEA119	0.997847		MK.2206	1.71e-06
SB.216763	0.998677		Gefitinib	1.33e-05
Imatinib	0.99928		Metformin	1.35e-05
TW.37	0.999397		Thapsigargin	1.64e-05
JW.7.52.1	0.999487		MS.275	2.11e-05
BMS.754807	0.999694		S.Trityl.L.cysteine	4.1e-05
GDC.0449	0.999709		BIRB.0796	4.19e-05
WO2009093972	0.999786		PF.562271	5.23e-05
PF.562271	0.999948		WO2009093972	0.000214861
BIRB.0796	0.999958		GDC.0449	0.000291456
S.Trityl.L.cysteine	0.999959		BMS.754807	0.000306233
MS.275	0.999979		JW.7.52.1	0.000513933
Thapsigargin	0.999984		TW.37	0.000603821
Metformin	0.999987		Imatinib	0.000721607
Gefitinib	0.999987		SB.216763	0.001326
MK.2206	0.999998		RDEA119	0.00215682
FTI.277	1		Salubrinal	0.00246482
Camptothecin	1		Pazopanib	0.00353053
Rapamycin	1		AICAR	0.00913964
AZD6244	1		Roscovitine	0.0162077
PHA.665752	1		Vorinostat	0.0225062
AZD.0530	1		AP.24534	0.0381222
ABT.888	1		AZD6482	0.0480159
CEP.701	1		Lapatinib	0.048321
KIN001.135	1		Bexarotene	0.0755269
A.770041	1		AZD8055	0.0993512
A.443654	1		Axitinib	0.109731
Cytarabine	1		DMOG	0.177481
Temsirolimus	1		Cisplatin	0.193612
NVP.BEZ235	1		MG.132	0.2235
BMS.509744	1		SB590885	0.234765
BX.795	1		OSI.906	0.267554
PD.173074	1		Nilotinib	0.271784
XMD8.85	1		X681640	0.305916
JNK.Inhibitor.VIII	1		Lenalidomide	0.339588
GDC0941	1		Z.LLNle.CHO	0.42017
AZD.2281	1		Bicalutamide	0.464179
BI.2536	1		PLX4720	0.638731
CCT018159	1		Bosutinib	0.755006
GNF.2	1		Sorafenib	0.766543
GW843682X	1		AUY922	0.793591
Nutlin.3a	1		Pyrimethamine	0.799965
AG.014699	1		PF.4708671	0.839713
AMG.706	1		Midostaurin	0.879866
AZ628	1		Obatoclax.Mesylate	0.924038
AZD7762	1		Cyclopamine	0.928965
BI.D1870	1		Methotrexate	0.97836
BMS.536924	1		EHT.1864	0.979501
Bortezomib	1		Tipifarnib	0.981354
Bryostatin.1	1		ATRA	0.984423
CGP.082996	1		CHIR.99021	0.997266
CGP.60474	1		ABT.263	0.998736
CI.1040	1		Etoposide	0.999188
CMK	1		VX.702	0.999711
Dasatinib	1		Erlotinib	0.999843
Docetaxel	1		Doxorubicin	0.999977
Elesclomol	1		CCT007093	0.999999
GSK269962A	1		BIBW2992	0.999999
JNJ.26854165	1		Embelin	1
KU.55933	1		JNK.9L	1
LFM.A13	1		QS11	1
NU.7441	1		Shikonin	1
NVP.TAE684	1		Mitomycin.C	1
Paclitaxel	1		IPA.3	1
Parthenolide	1		Bleomycin	1
PD.0325901	1		AS601245	1
PD.0332991	1		Gemcitabine	1
PF.02341066	1		BMS.708163	1
RO.3306	1		BAY.61.3606	1
SL.0101.1	1		AKT.inhibitor.VIII	1
Sunitinib	1		Epothilone.B	1
Vinblastine	1		FH535	1
VX.680	1		GSK.650394	1
WH.4.023	1		GW.441756	1
WZ.1.84	1		NSC.87877	1
X17.AAG	1		PAC.1	1
ZM.447439	1		Vinorelbine	1
